# Supplementary material for: Significantly improved electrocatalytic oxygen reduction by an asymmetrical Pacman dinuclear cobalt(ii) porphyrin–porphyrin dyad
Source: Chem Sci. 2019 Nov 4;11(1):87–96. doi: 10.1039/c9sc05041h (PMC7012046; doi:10.1039/c9sc05041h)
Supplement: Supplementary file 2 [file SC-011-C9SC05041H-s002.cif]

# Electronic Supplementary Material (ESI) for Chemical Science.
# This journal is © The Royal Society of Chemistry 2019

####################################################################### 
# 
# This file contains crystal structure data downloaded from the 
# Cambridge Structural Database (CSD) hosted by the Cambridge 
# Crystallographic Data Centre (CCDC).
# 
# Full information about CCDC data access policies and citation 
# guidelines are available at http://www.ccdc.cam.ac.uk/access/V1 
# 
# Audit and citation data items may have been added by the CCDC. 
# Please retain this information to preserve the provenance of 
# this file and to allow appropriate attribution of the data. 
# 
#######################################################################

data_1_sq
_database_code_depnum_ccdc_archive 'CCDC 1956352'
loop_
_audit_author_name
_audit_author_address
Zhou
;ShaanXi Normal University 
China
;
_audit_update_record             
;
2019-09-27 deposited with the CCDC.	2019-11-04 downloaded from the CCDC.
;

_audit_creation_method           SHELXL-2018/3
_shelx_SHELXL_version_number     2018/3
_chemical_name_systematic        ?
_chemical_name_common            ?
_chemical_melting_point          ?
_chemical_formula_moiety         'C82 H20 Co2 F30 N8, C7 H8 [+ solvent]'
_chemical_formula_sum            'C89 H28 Co2 F30 N8 [+ solvent]'
_chemical_formula_weight         1897.05

loop_
_atom_type_symbol
_atom_type_description
_atom_type_scat_dispersion_real
_atom_type_scat_dispersion_imag
_atom_type_scat_source
C C 0.0033 0.0016 'International Tables Vol C Tables 4.2.6.8 and 6.1.1.4'
H H 0.0000 0.0000 'International Tables Vol C Tables 4.2.6.8 and 6.1.1.4'
N N 0.0061 0.0033 'International Tables Vol C Tables 4.2.6.8 and 6.1.1.4'
Co Co 0.3494 0.9721 'International Tables Vol C Tables 4.2.6.8 and 6.1.1.4'
F F 0.0171 0.0103 'International Tables Vol C Tables 4.2.6.8 and 6.1.1.4'

_space_group_crystal_system      triclinic
_space_group_IT_number           2
_space_group_name_H-M_alt        'P -1'
_space_group_name_Hall           '-P 1'

_shelx_space_group_comment       
;
The symmetry employed for this shelxl refinement is uniquely defined
by the following loop, which should always be used as a source of
symmetry information in preference to the above space-group names.
They are only intended as comments.
;

loop_
_space_group_symop_operation_xyz
'x, y, z'
'-x, -y, -z'

_cell_length_a                   14.422(2)
_cell_length_b                   15.261(3)
_cell_length_c                   20.632(4)
_cell_angle_alpha                67.7449(10)
_cell_angle_beta                 84.949(2)
_cell_angle_gamma                74.9246(10)
_cell_volume                     4057.6(12)
_cell_formula_units_Z            2
_cell_measurement_temperature    173(2)
_cell_measurement_reflns_used    3812
_cell_measurement_theta_min      2.01
_cell_measurement_theta_max      25.15

_exptl_crystal_description       block
_exptl_crystal_colour            red
_exptl_crystal_density_meas      ?
_exptl_crystal_density_method    ?
_exptl_crystal_density_diffrn    1.553
_exptl_crystal_F_000             1884
_exptl_transmission_factor_min   ?
_exptl_transmission_factor_max   ?
_exptl_crystal_size_max          0.200
_exptl_crystal_size_mid          0.200
_exptl_crystal_size_min          0.180
_exptl_absorpt_coefficient_mu    0.530
_shelx_estimated_absorpt_T_min   0.901
_shelx_estimated_absorpt_T_max   0.911
_exptl_absorpt_correction_type   multi-scan
_exptl_absorpt_correction_T_min  0.90
_exptl_absorpt_correction_T_max  0.91
_exptl_absorpt_process_details   'SADABS; Bruker, 2008'
_exptl_absorpt_special_details   ?
_diffrn_ambient_temperature      173(2)
_diffrn_radiation_wavelength     0.71073
_diffrn_radiation_type           MoK\a
_diffrn_source                   ?
_diffrn_measurement_device_type  'CCD area detector'
_diffrn_measurement_method       'phi and omega scans'
_diffrn_detector_area_resol_mean ?
_diffrn_reflns_number            45101
_diffrn_reflns_av_unetI/netI     0.0699
_diffrn_reflns_av_R_equivalents  0.0967
_diffrn_reflns_limit_h_min       -17
_diffrn_reflns_limit_h_max       17
_diffrn_reflns_limit_k_min       -17
_diffrn_reflns_limit_k_max       18
_diffrn_reflns_limit_l_min       -24
_diffrn_reflns_limit_l_max       24
_diffrn_reflns_theta_min         1.066
_diffrn_reflns_theta_max         25.500
_diffrn_reflns_theta_full        25.242
_diffrn_measured_fraction_theta_max 0.970
_diffrn_measured_fraction_theta_full 0.971
_diffrn_reflns_Laue_measured_fraction_max 0.970
_diffrn_reflns_Laue_measured_fraction_full 0.971
_diffrn_reflns_point_group_measured_fraction_max 0.970
_diffrn_reflns_point_group_measured_fraction_full 0.971
_reflns_number_total             14661
_reflns_number_gt                11615
_reflns_threshold_expression     'I > 2\s(I)'
_reflns_Friedel_coverage         0.000
_reflns_Friedel_fraction_max     .
_reflns_Friedel_fraction_full    .

_reflns_special_details          
;
 Reflections were merged by SHELXL according to the crystal
 class for the calculation of statistics and refinement.
 
 Structure factors included contributions from the .fab file.
 
 _reflns_Friedel_fraction is defined as the number of unique
 Friedel pairs measured divided by the number that would be
 possible theoretically, ignoring centric projections and
 systematic absences.
;

_computing_data_collection       ?
_computing_cell_refinement       ?
_computing_data_reduction        ?
_computing_structure_solution    ?
_computing_structure_refinement  'SHELXL-2018/3 (Sheldrick, 2018)'
_computing_molecular_graphics    ?
_computing_publication_material  ?
_refine_special_details          ?
_refine_ls_structure_factor_coef Fsqd
_refine_ls_matrix_type           full
_refine_ls_weighting_scheme      calc
_refine_ls_weighting_details     
'w=1/[\s^2^(Fo^2^)+(0.05P)^2^] where P=(Fo^2^+2Fc^2^)/3'
_atom_sites_solution_primary     ?
_atom_sites_solution_secondary   ?
_atom_sites_solution_hydrogens   geom
_refine_ls_hydrogen_treatment    constr
_refine_ls_extinction_method     none
_refine_ls_extinction_coef       .
_refine_ls_number_reflns         14661
_refine_ls_number_parameters     1151
_refine_ls_number_restraints     3
_refine_ls_R_factor_all          0.0572
_refine_ls_R_factor_gt           0.0496
_refine_ls_wR_factor_ref         0.1125
_refine_ls_wR_factor_gt          0.1103
_refine_ls_goodness_of_fit_ref   1.065
_refine_ls_restrained_S_all      1.065
_refine_ls_shift/su_max          0.001
_refine_ls_shift/su_mean         0.000

loop_
_atom_site_label
_atom_site_type_symbol
_atom_site_fract_x
_atom_site_fract_y
_atom_site_fract_z
_atom_site_U_iso_or_equiv
_atom_site_adp_type
_atom_site_occupancy
_atom_site_site_symmetry_order
_atom_site_calc_flag
_atom_site_refinement_flags_posn
_atom_site_refinement_flags_adp
_atom_site_refinement_flags_occupancy
_atom_site_disorder_assembly
_atom_site_disorder_group
C1 C 0.19748(17) 0.54132(17) 0.44660(14) 0.0424(5) Uani 1 1 d . . . . .
C2 C 0.14752(18) 0.58133(19) 0.38079(14) 0.0460(5) Uani 1 1 d . . . . .
H2 H 0.087950 0.566963 0.378361 0.055 Uiso 1 1 calc R U . . .
C3 C 0.18400(18) 0.6403(2) 0.32079(15) 0.0495(6) Uani 1 1 d . . . . .
H3 H 0.149711 0.665578 0.277692 0.059 Uiso 1 1 calc R U . . .
C4 C 0.26851(18) 0.66232(19) 0.32315(15) 0.0480(6) Uani 1 1 d . . . . .
H4 H 0.292660 0.704437 0.282164 0.058 Uiso 1 1 calc R U . . .
C5 C 0.32162(16) 0.62126(18) 0.38845(14) 0.0433(5) Uani 1 1 d . . . . .
H5 H 0.381503 0.635462 0.390134 0.052 Uiso 1 1 calc R U . . .
C6 C 0.28564(16) 0.56110(16) 0.44883(13) 0.0402(5) Uani 1 1 d . . . . .
C7 C 0.34634(15) 0.50663(17) 0.51567(13) 0.0408(5) Uani 1 1 d . . . . .
C8 C 0.39843(17) 0.41090(17) 0.52529(13) 0.0424(5) Uani 1 1 d . . . . .
C9 C 0.40089(16) 0.37236(18) 0.46906(14) 0.0442(5) Uani 1 1 d . . . . .
H9 H 0.368781 0.404582 0.424908 0.053 Uiso 1 1 calc R U . . .
C10 C 0.46134(16) 0.27734(17) 0.49543(13) 0.0402(5) Uani 1 1 d . . . . .
H10 H 0.480934 0.232967 0.471796 0.048 Uiso 1 1 calc R U . . .
C11 C 0.48871(15) 0.26047(17) 0.56940(13) 0.0392(5) Uani 1 1 d . . . . .
C12 C 0.53631(16) 0.17894(17) 0.61533(13) 0.0401(5) Uani 1 1 d . . . . .
C13 C 0.55560(18) 0.15802(18) 0.68791(14) 0.0454(5) Uani 1 1 d . . . . .
C14 C 0.59838(17) 0.06343(19) 0.73870(14) 0.0501(6) Uani 1 1 d . . . . .
H14 H 0.618779 0.004035 0.730649 0.060 Uiso 1 1 calc R U . . .
C15 C 0.60428(17) 0.07478(18) 0.80065(14) 0.0468(5) Uani 1 1 d . . . . .
H15 H 0.628963 0.025356 0.844057 0.056 Uiso 1 1 calc R U . . .
C16 C 0.56571(17) 0.17609(17) 0.78660(14) 0.0440(5) Uani 1 1 d . . . . .
C17 C 0.56558(17) 0.21971(18) 0.83649(14) 0.0443(5) Uani 1 1 d . . . . .
C18 C 0.53522(17) 0.31683(18) 0.81931(14) 0.0432(5) Uani 1 1 d . . . . .
C19 C 0.55272(19) 0.35792(19) 0.86905(15) 0.0499(6) Uani 1 1 d . . . . .
H19 H 0.582294 0.324049 0.914048 0.060 Uiso 1 1 calc R U . . .
C20 C 0.51448(17) 0.46282(19) 0.83400(14) 0.0458(5) Uani 1 1 d . . . . .
H20 H 0.509330 0.512634 0.852049 0.055 Uiso 1 1 calc R U . . .
C21 C 0.48518(18) 0.47386(19) 0.76290(14) 0.0470(5) Uani 1 1 d . . . . .
C22 C 0.44012(19) 0.56728(19) 0.71553(15) 0.0489(6) Uani 1 1 d . . . . .
C23 C 0.40439(17) 0.57583(19) 0.64606(14) 0.0466(5) Uani 1 1 d . U . . .
C24 C 0.35002(17) 0.66864(18) 0.60256(14) 0.0435(5) Uani 1 1 d . . . . .
H24 H 0.338150 0.728916 0.609136 0.052 Uiso 1 1 calc R U . . .
C25 C 0.31681(16) 0.65039(19) 0.54592(15) 0.0469(5) Uani 1 1 d . . . . .
H25 H 0.276659 0.696203 0.507520 0.056 Uiso 1 1 calc R U . . .
C26 C 0.35650(17) 0.55036(18) 0.55961(14) 0.0441(5) Uani 1 1 d . . . . .
C27 C 0.15181(17) 0.49122(18) 0.51057(13) 0.0432(5) Uani 1 1 d . . . . .
C28 C 0.10471(16) 0.55270(16) 0.54969(13) 0.0391(5) Uani 1 1 d . . . . .
C29 C 0.09174(18) 0.65288(18) 0.52263(14) 0.0454(5) Uani 1 1 d . . . . .
H29 H 0.113902 0.691250 0.479011 0.054 Uiso 1 1 calc R U . . .
C30 C 0.04084(17) 0.68525(18) 0.57115(14) 0.0465(6) Uani 1 1 d . . . . .
H30 H 0.017063 0.751880 0.565661 0.056 Uiso 1 1 calc R U . . .
C31 C 0.02912(16) 0.60777(16) 0.62873(13) 0.0395(5) Uani 1 1 d . . . . .
C32 C -0.01025(17) 0.60357(17) 0.69293(14) 0.0447(5) Uani 1 1 d . . . . .
C33 C -0.00975(17) 0.52381(18) 0.75302(14) 0.0455(5) Uani 1 1 d . . . . .
C34 C -0.03879(17) 0.52439(19) 0.82050(14) 0.0472(5) Uani 1 1 d . . . . .
H34 H -0.060559 0.581231 0.831737 0.057 Uiso 1 1 calc R U . . .
C35 C -0.03089(19) 0.43359(19) 0.86535(15) 0.0525(6) Uani 1 1 d . . . . .
H35 H -0.043294 0.411956 0.914162 0.063 Uiso 1 1 calc R U . . .
C36 C 0.00122(19) 0.37461(19) 0.82250(14) 0.0479(5) Uani 1 1 d . . . . .
C37 C 0.01298(19) 0.2772(2) 0.84766(15) 0.0498(6) Uani 1 1 d . . . . .
C38 C 0.03548(19) 0.21673(19) 0.80565(15) 0.0482(6) Uani 1 1 d . . . . .
C39 C 0.0227(2) 0.12760(19) 0.82614(15) 0.0512(6) Uani 1 1 d . . . . .
H39 H 0.003988 0.090131 0.871394 0.061 Uiso 1 1 calc R U . . .
C40 C 0.04121(18) 0.09982(18) 0.77028(14) 0.0463(5) Uani 1 1 d . . . . .
H40 H 0.039744 0.038297 0.769598 0.056 Uiso 1 1 calc R U . . .
C41 C 0.06337(17) 0.17974(18) 0.71259(14) 0.0456(5) Uani 1 1 d . . . . .
C42 C 0.08715(17) 0.18543(17) 0.64298(13) 0.0413(5) Uani 1 1 d . . . . .
C43 C 0.11775(17) 0.26063(18) 0.59179(14) 0.0433(5) Uani 1 1 d . . . . .
C44 C 0.15420(17) 0.25310(18) 0.52570(13) 0.0435(5) Uani 1 1 d . . . . .
H44 H 0.159774 0.200316 0.510675 0.052 Uiso 1 1 calc R U . . .
C45 C 0.17961(18) 0.34308(19) 0.48875(14) 0.0462(5) Uani 1 1 d . . . . .
H45 H 0.211598 0.361432 0.445190 0.055 Uiso 1 1 calc R U . . .
C46 C 0.14571(16) 0.40139(18) 0.53248(13) 0.0422(5) Uani 1 1 d . . . . .
C47 C 0.57155(16) 0.09190(17) 0.59313(13) 0.0405(5) Uani 1 1 d . . . . .
C48 C 0.50770(17) 0.03811(17) 0.59549(14) 0.0440(5) Uani 1 1 d . . . . .
C49 C 0.53821(15) -0.04546(18) 0.57948(14) 0.0430(5) Uani 1 1 d . . . . .
C50 C 0.63214(17) -0.07414(17) 0.55836(14) 0.0454(5) Uani 1 1 d . . . . .
C51 C 0.69372(17) -0.01972(18) 0.55525(14) 0.0446(5) Uani 1 1 d . . . . .
C52 C 0.66488(16) 0.06387(17) 0.57214(14) 0.0435(5) Uani 1 1 d . . . . .
C53 C 0.60693(19) 0.1585(2) 0.90284(15) 0.0490(6) Uani 1 1 d . . . . .
C54 C 0.7089(2) 0.1238(2) 0.91389(15) 0.0508(6) Uani 1 1 d . . . . .
C55 C 0.75162(19) 0.0652(2) 0.98065(16) 0.0530(6) Uani 1 1 d . . . . .
C56 C 0.6945(2) 0.03397(19) 1.03886(15) 0.0513(6) Uani 1 1 d . . . . .
C57 C 0.5944(2) 0.0637(2) 1.03230(15) 0.0526(6) Uani 1 1 d . . . . .
C58 C 0.5531(2) 0.12402(19) 0.96444(15) 0.0503(6) Uani 1 1 d . . . . .
C59 C 0.42819(18) 0.6486(2) 0.73521(15) 0.0491(6) Uani 1 1 d . . . . .
C60 C 0.4947(2) 0.7043(2) 0.71956(15) 0.0532(6) Uani 1 1 d . . . . .
C61 C 0.4838(2) 0.7799(2) 0.74343(14) 0.0527(6) Uani 1 1 d . . . . .
C62 C 0.4045(2) 0.7995(2) 0.78451(17) 0.0584(7) Uani 1 1 d . . . . .
C63 C 0.33802(19) 0.7438(2) 0.80041(17) 0.0561(7) Uani 1 1 d . . . . .
C64 C 0.3499(2) 0.6680(2) 0.77625(17) 0.0572(7) Uani 1 1 d . . . . .
C65 C -0.03784(18) 0.69960(18) 0.70395(14) 0.0463(5) Uani 1 1 d . . . . .
C66 C 0.03128(18) 0.73475(18) 0.72310(14) 0.0466(5) Uani 1 1 d . . . . .
C67 C 0.00567(19) 0.81704(19) 0.73760(15) 0.0506(6) Uani 1 1 d . . . . .
C68 C -0.0897(2) 0.86726(19) 0.73391(15) 0.0531(6) Uani 1 1 d . . . . .
C69 C -0.15856(18) 0.83476(19) 0.71332(15) 0.0510(6) Uani 1 1 d . . . . .
C70 C -0.13281(19) 0.74939(19) 0.69876(14) 0.0505(6) Uani 1 1 d . . . . .
C71 C -0.0215(2) 0.2341(2) 0.91768(15) 0.0518(6) Uani 1 1 d . . . . .
C72 C -0.1176(2) 0.24515(19) 0.93399(15) 0.0505(6) Uani 1 1 d . . . . .
C73 C -0.1462(2) 0.2042(2) 1.00540(16) 0.0572(6) Uani 1 1 d . U . . .
C74 C -0.0782(2) 0.1507(2) 1.05840(16) 0.0538(6) Uani 1 1 d . U . . .
C75 C 0.0171(2) 0.1404(2) 1.04252(16) 0.0541(6) Uani 1 1 d . . . . .
C76 C 0.0472(2) 0.1804(2) 0.97276(16) 0.0530(6) Uani 1 1 d . . . . .
C77 C 0.09598(10) 0.09560(9) 0.62818(9) 0.0404(5) Uani 1 1 d G U . . .
C78 C 0.01621(8) 0.07855(10) 0.60625(10) 0.0435(5) Uani 1 1 d G . . . .
C79 C 0.02531(9) -0.00464(11) 0.59114(9) 0.0439(5) Uani 1 1 d G . . . .
C80 C 0.11417(10) -0.07078(9) 0.59795(10) 0.0473(6) Uani 1 1 d G . . . .
C81 C 0.19393(8) -0.05373(10) 0.61988(10) 0.0477(6) Uani 1 1 d G . . . .
C82 C 0.18484(8) 0.02946(11) 0.63499(10) 0.0470(5) Uani 1 1 d G U . . .
C83 C 0.29422(18) 0.27395(19) 0.74895(16) 0.0495(6) Uani 1 1 d . . . . .
C84 C 0.2965(2) 0.2542(2) 0.82018(16) 0.0537(6) Uani 1 1 d . . . . .
H84 H 0.313719 0.188502 0.852393 0.064 Uiso 1 1 calc R U . . .
C85 C 0.2734(2) 0.3304(2) 0.84434(17) 0.0565(6) Uani 1 1 d . . . . .
H85 H 0.275988 0.316858 0.893134 0.068 Uiso 1 1 calc R U . . .
C86 C 0.24652(17) 0.42682(19) 0.79753(15) 0.0487(6) Uani 1 1 d . . . . .
H86 H 0.230096 0.478915 0.814252 0.058 Uiso 1 1 calc R U . . .
C87 C 0.24392(18) 0.4462(2) 0.72623(15) 0.0499(6) Uani 1 1 d . . . . .
H87 H 0.225880 0.511795 0.694089 0.060 Uiso 1 1 calc R U . . .
C88 C 0.26751(19) 0.3702(2) 0.70155(16) 0.0512(6) Uani 1 1 d . . . . .
H88 H 0.265471 0.383725 0.652731 0.061 Uiso 1 1 calc R U . . .
C89 C 0.31526(18) 0.18689(19) 0.72754(15) 0.0485(6) Uani 1 1 d . . . . .
H89A H 0.254751 0.174640 0.719315 0.073 Uiso 1 1 calc R U . . .
H89B H 0.351902 0.129464 0.764893 0.073 Uiso 1 1 calc R U . . .
H89C H 0.352847 0.199870 0.684470 0.073 Uiso 1 1 calc R U . . .
Co1 Co 0.46930(2) 0.36691(2) 0.67003(2) 0.04281(9) Uani 1 1 d . . . . .
Co2 Co 0.06389(2) 0.38911(2) 0.67533(2) 0.04263(9) Uani 1 1 d . . . . .
F48 F 0.41978(10) 0.06077(11) 0.61448(8) 0.0479(3) Uani 1 1 d . . . . .
F49 F 0.47819(10) -0.09798(10) 0.58411(8) 0.0468(3) Uani 1 1 d . . . . .
F50 F 0.66038(10) -0.15411(11) 0.54507(8) 0.0487(3) Uani 1 1 d . . . . .
F51 F 0.78273(10) -0.04806(11) 0.53637(8) 0.0506(3) Uani 1 1 d . . . . .
F52 F 0.72722(10) 0.11450(11) 0.56513(8) 0.0485(3) Uani 1 1 d . . . . .
F54 F 0.76798(10) 0.14817(11) 0.86074(8) 0.0495(3) Uani 1 1 d . . . . .
F55 F 0.84322(10) 0.03286(11) 0.99111(9) 0.0530(4) Uani 1 1 d . . . . .
F56 F 0.73049(12) -0.01863(12) 1.10486(9) 0.0567(4) Uani 1 1 d . . . . .
F57 F 0.54095(12) 0.03742(12) 1.08739(9) 0.0570(4) Uani 1 1 d . . . . .
F58 F 0.45885(10) 0.15099(11) 0.95964(8) 0.0518(3) Uani 1 1 d . . . . .
F60 F 0.57088(11) 0.67662(12) 0.68426(9) 0.0559(4) Uani 1 1 d . . . . .
F61 F 0.56084(12) 0.80980(12) 0.72805(9) 0.0571(4) Uani 1 1 d . . . . .
F62 F 0.39299(12) 0.86944(12) 0.81063(10) 0.0617(4) Uani 1 1 d . . . . .
F63 F 0.26037(12) 0.76693(13) 0.83861(10) 0.0609(4) Uani 1 1 d . . . . .
F64 F 0.28154(11) 0.62760(12) 0.78960(10) 0.0588(4) Uani 1 1 d . . . . .
F66 F 0.12047(10) 0.68828(11) 0.73118(8) 0.0503(3) Uani 1 1 d . . . . .
F67 F 0.06748(12) 0.85032(12) 0.75773(9) 0.0562(4) Uani 1 1 d . . . . .
F68 F -0.12115(11) 0.94998(11) 0.74320(9) 0.0572(4) Uani 1 1 d . . . . .
F69 F -0.25003(11) 0.87782(12) 0.70535(9) 0.0581(4) Uani 1 1 d . . . . .
F70 F -0.19607(10) 0.71810(11) 0.67859(9) 0.0536(4) Uani 1 1 d . . . . .
F72 F -0.18620(11) 0.30900(12) 0.88861(9) 0.0557(4) Uani 1 1 d . . . . .
F73 F -0.23861(12) 0.22070(12) 1.01426(9) 0.0598(4) Uani 1 1 d . . . . .
F74 F -0.10451(12) 0.11292(12) 1.12575(9) 0.0582(4) Uani 1 1 d . . . . .
F75 F 0.08164(13) 0.08492(12) 1.09246(10) 0.0613(4) Uani 1 1 d . . . . .
F76 F 0.13993(11) 0.16504(11) 0.96181(8) 0.0526(4) Uani 1 1 d . . . . .
F78 F -0.06720(10) 0.13793(10) 0.60073(8) 0.0470(3) Uani 1 1 d . . . . .
F79 F -0.04810(10) -0.01944(10) 0.57007(8) 0.0492(3) Uani 1 1 d . . . . .
F80 F 0.12309(11) -0.14575(11) 0.58115(8) 0.0503(3) Uani 1 1 d . . . . .
F81 F 0.27970(11) -0.11505(12) 0.62752(9) 0.0579(4) Uani 1 1 d . . . . .
F82 F 0.25734(10) 0.04240(11) 0.65956(9) 0.0534(4) Uani 1 1 d . . . . .
N1 N 0.44847(15) 0.34706(15) 0.58215(12) 0.0467(5) Uani 1 1 d . . . . .
N2 N 0.53382(13) 0.23070(14) 0.71553(11) 0.0402(4) Uani 1 1 d . . . . .
N3 N 0.49637(15) 0.38860(15) 0.75489(12) 0.0451(5) Uani 1 1 d . . . . .
N4 N 0.40996(13) 0.50708(14) 0.62238(11) 0.0411(4) Uani 1 1 d . U . . .
N5 N 0.06692(14) 0.51902(15) 0.61531(11) 0.0430(4) Uani 1 1 d . . . . .
N6 N 0.01770(13) 0.43080(14) 0.75420(11) 0.0422(4) Uani 1 1 d . . . . .
N7 N 0.05633(15) 0.25948(15) 0.73294(12) 0.0452(5) Uani 1 1 d . . . . .
N8 N 0.10854(13) 0.34755(14) 0.59471(11) 0.0404(4) Uani 1 1 d . . . . .

loop_
_atom_site_aniso_label
_atom_site_aniso_U_11
_atom_site_aniso_U_22
_atom_site_aniso_U_33
_atom_site_aniso_U_23
_atom_site_aniso_U_13
_atom_site_aniso_U_12
C1 0.0357(12) 0.0367(11) 0.0525(15) -0.0119(10) -0.0063(9) -0.0098(9)
C2 0.0405(12) 0.0524(14) 0.0467(15) -0.0165(11) -0.0037(9) -0.0153(11)
C3 0.0373(13) 0.0495(14) 0.0579(17) -0.0127(11) 0.0060(10) -0.0169(11)
C4 0.0367(12) 0.0454(13) 0.0582(16) -0.0115(11) -0.0074(10) -0.0128(10)
C5 0.0310(11) 0.0411(12) 0.0519(15) -0.0121(10) 0.0023(9) -0.0075(9)
C6 0.0325(11) 0.0337(11) 0.0550(15) -0.0152(10) -0.0041(9) -0.0092(9)
C7 0.0291(11) 0.0375(12) 0.0488(14) -0.0104(10) 0.0025(8) -0.0054(9)
C8 0.0443(12) 0.0335(11) 0.0426(14) -0.0081(9) 0.0059(9) -0.0089(9)
C9 0.0381(12) 0.0447(13) 0.0462(14) -0.0149(10) 0.0068(9) -0.0092(10)
C10 0.0359(11) 0.0395(12) 0.0430(13) -0.0119(10) 0.0073(8) -0.0130(9)
C11 0.0298(10) 0.0387(11) 0.0535(14) -0.0181(10) -0.0048(8) -0.0122(9)
C12 0.0329(11) 0.0334(11) 0.0492(14) -0.0121(10) 0.0045(9) -0.0064(9)
C13 0.0441(13) 0.0415(12) 0.0465(14) -0.0146(10) 0.0095(10) -0.0097(10)
C14 0.0412(13) 0.0448(13) 0.0532(16) -0.0174(11) -0.0109(10) 0.0107(10)
C15 0.0421(13) 0.0410(13) 0.0512(15) -0.0138(11) 0.0048(10) -0.0060(10)
C16 0.0358(12) 0.0405(12) 0.0576(15) -0.0161(11) -0.0151(9) -0.0104(10)
C17 0.0381(12) 0.0428(13) 0.0529(15) -0.0158(11) 0.0018(9) -0.0150(10)
C18 0.0369(12) 0.0415(12) 0.0508(15) -0.0160(10) 0.0074(9) -0.0128(10)
C19 0.0486(14) 0.0433(13) 0.0568(16) -0.0149(11) -0.0038(10) -0.0135(11)
C20 0.0368(12) 0.0468(13) 0.0567(16) -0.0163(11) -0.0053(9) -0.0172(10)
C21 0.0456(13) 0.0494(14) 0.0507(15) -0.0162(11) -0.0045(10) -0.0216(11)
C22 0.0457(13) 0.0459(14) 0.0508(16) -0.0116(11) -0.0001(10) -0.0135(11)
C23 0.0394(12) 0.0440(12) 0.0473(15) -0.0168(10) -0.0026(9) 0.0055(10)
C24 0.0377(12) 0.0383(12) 0.0499(14) -0.0115(10) 0.0009(9) -0.0089(10)
C25 0.0332(11) 0.0459(13) 0.0583(16) -0.0244(11) -0.0034(9) 0.0051(10)
C26 0.0390(12) 0.0385(12) 0.0521(15) -0.0147(10) 0.0040(9) -0.0092(10)
C27 0.0378(12) 0.0419(12) 0.0460(14) -0.0124(10) -0.0047(9) -0.0073(10)
C28 0.0368(11) 0.0330(11) 0.0455(13) -0.0086(9) -0.0082(9) -0.0117(9)
C29 0.0442(13) 0.0412(12) 0.0509(15) -0.0108(10) 0.0006(10) -0.0200(10)
C30 0.0399(12) 0.0332(11) 0.0479(15) -0.0067(10) -0.0119(9) 0.0132(9)
C31 0.0381(11) 0.0312(10) 0.0423(13) -0.0081(9) -0.0088(9) -0.0023(9)
C32 0.0377(12) 0.0331(11) 0.0520(15) -0.0108(10) 0.0000(9) 0.0027(9)
C33 0.0399(12) 0.0411(12) 0.0517(15) -0.0164(11) 0.0098(9) -0.0081(10)
C34 0.0393(12) 0.0455(13) 0.0517(15) -0.0175(11) 0.0123(9) -0.0069(10)
C35 0.0530(15) 0.0438(14) 0.0508(16) -0.0147(11) 0.0149(11) -0.0046(11)
C36 0.0542(14) 0.0452(13) 0.0459(15) -0.0158(11) 0.0082(10) -0.0188(11)
C37 0.0527(14) 0.0447(13) 0.0493(16) -0.0158(11) 0.0147(11) -0.0143(11)
C38 0.0499(14) 0.0377(12) 0.0529(16) -0.0136(11) 0.0077(10) -0.0113(10)
C39 0.0591(15) 0.0444(13) 0.0463(15) -0.0096(11) 0.0069(11) -0.0196(12)
C40 0.0500(14) 0.0349(11) 0.0478(15) -0.0095(10) 0.0024(10) -0.0095(10)
C41 0.0413(12) 0.0411(12) 0.0523(15) -0.0142(11) 0.0077(10) -0.0137(10)
C42 0.0401(12) 0.0363(11) 0.0450(14) -0.0100(10) -0.0087(9) -0.0098(9)
C43 0.0405(12) 0.0391(12) 0.0491(15) -0.0143(10) 0.0058(9) -0.0125(10)
C44 0.0386(12) 0.0427(12) 0.0477(14) -0.0149(10) 0.0053(9) -0.0119(10)
C45 0.0423(12) 0.0485(13) 0.0474(15) -0.0189(11) 0.0105(9) -0.0119(10)
C46 0.0357(11) 0.0398(12) 0.0457(14) -0.0119(10) 0.0057(8) -0.0081(9)
C47 0.0347(11) 0.0356(11) 0.0442(13) -0.0109(10) 0.0046(8) -0.0039(9)
C48 0.0382(12) 0.0364(12) 0.0516(15) -0.0141(10) 0.0087(9) -0.0054(10)
C49 0.0261(11) 0.0469(13) 0.0573(16) -0.0218(11) -0.0058(8) -0.0051(9)
C50 0.0353(12) 0.0331(11) 0.0554(15) -0.0086(10) 0.0050(9) -0.0009(9)
C51 0.0334(11) 0.0363(11) 0.0567(15) -0.0131(10) 0.0089(9) -0.0051(9)
C52 0.0332(11) 0.0377(12) 0.0504(15) -0.0111(10) 0.0029(9) -0.0020(9)
C53 0.0427(13) 0.0569(15) 0.0488(15) -0.0173(12) -0.0031(10) -0.0170(12)
C54 0.0481(14) 0.0486(14) 0.0532(16) -0.0080(11) -0.0076(11) -0.0215(12)
C55 0.0420(14) 0.0471(14) 0.0653(18) -0.0135(12) -0.0069(11) -0.0120(11)
C56 0.0566(15) 0.0416(13) 0.0547(16) -0.0088(11) -0.0074(11) -0.0213(12)
C57 0.0540(15) 0.0500(14) 0.0501(16) -0.0092(11) 0.0018(11) -0.0211(12)
C58 0.0543(15) 0.0385(12) 0.0515(16) -0.0123(10) 0.0007(11) -0.0073(11)
C59 0.0415(13) 0.0525(14) 0.0535(16) -0.0144(11) -0.0053(10) -0.0180(11)
C60 0.0614(16) 0.0491(14) 0.0491(16) -0.0120(11) 0.0051(11) -0.0245(13)
C61 0.0606(16) 0.0533(15) 0.0458(16) -0.0129(12) -0.0086(11) -0.0221(13)
C62 0.0579(16) 0.0492(15) 0.0683(19) -0.0219(13) -0.0124(13) -0.0089(13)
C63 0.0408(14) 0.0504(15) 0.072(2) -0.0210(13) -0.0080(11) -0.0031(11)
C64 0.0561(16) 0.0465(14) 0.0654(19) -0.0167(13) 0.0070(12) -0.0147(13)
C65 0.0398(12) 0.0397(12) 0.0546(16) -0.0152(11) 0.0119(10) -0.0090(10)
C66 0.0412(13) 0.0410(12) 0.0525(15) -0.0135(11) 0.0097(10) -0.0106(10)
C67 0.0486(14) 0.0434(13) 0.0540(16) -0.0133(11) 0.0097(11) -0.0119(11)
C68 0.0578(15) 0.0375(12) 0.0481(16) -0.0074(11) -0.0081(11) 0.0051(11)
C69 0.0393(13) 0.0372(12) 0.0611(17) -0.0110(11) 0.0028(10) 0.0044(10)
C70 0.0437(13) 0.0419(13) 0.0516(16) -0.0132(11) -0.0115(10) 0.0108(10)
C71 0.0519(15) 0.0537(15) 0.0502(16) -0.0154(12) 0.0062(11) -0.0215(12)
C72 0.0519(15) 0.0394(13) 0.0529(16) -0.0111(11) 0.0078(11) -0.0105(11)
C73 0.0586(17) 0.0525(15) 0.0559(17) -0.0154(12) 0.0093(11) -0.0159(13)
C74 0.0554(16) 0.0450(14) 0.0584(17) -0.0147(12) 0.0034(11) -0.0156(12)
C75 0.0576(16) 0.0438(13) 0.0542(17) -0.0117(11) -0.0003(11) -0.0111(12)
C76 0.0523(16) 0.0531(15) 0.0585(17) -0.0182(12) -0.0042(11) -0.0234(12)
C77 0.0313(10) 0.0362(11) 0.0506(14) -0.0125(10) 0.0061(8) -0.0102(8)
C78 0.0377(12) 0.0389(12) 0.0576(15) -0.0176(10) 0.0091(9) -0.0189(10)
C79 0.0367(12) 0.0407(12) 0.0549(15) -0.0163(11) 0.0032(9) -0.0133(10)
C80 0.0405(13) 0.0391(12) 0.0596(16) -0.0129(11) -0.0107(10) -0.0097(10)
C81 0.0327(12) 0.0443(13) 0.0697(18) -0.0242(12) 0.0094(10) -0.0136(10)
C82 0.0380(12) 0.0379(12) 0.0679(17) -0.0195(11) 0.0009(10) -0.0142(9)
C83 0.0366(12) 0.0466(13) 0.0636(17) -0.0172(12) -0.0037(10) -0.0108(10)
C84 0.0517(15) 0.0435(13) 0.0635(18) -0.0137(12) -0.0183(12) -0.0105(11)
C85 0.0589(16) 0.0429(14) 0.0610(18) -0.0127(12) 0.0070(12) -0.0132(12)
C86 0.0331(12) 0.0464(14) 0.0575(17) -0.0141(11) 0.0072(9) -0.0044(10)
C87 0.0375(12) 0.0491(14) 0.0608(17) -0.0175(12) 0.0064(10) -0.0130(11)
C88 0.0439(13) 0.0468(14) 0.0615(17) -0.0174(12) 0.0093(10) -0.0157(11)
C89 0.0415(13) 0.0450(13) 0.0586(16) -0.0159(11) 0.0089(10) -0.0178(11)
Co1 0.03723(17) 0.03979(17) 0.0496(2) -0.01475(15) 0.00734(13) -0.01148(13)
Co2 0.03717(17) 0.03932(17) 0.0481(2) -0.01346(14) 0.00864(13) -0.01070(13)
F48 0.0385(7) 0.0449(8) 0.0569(9) -0.0162(6) 0.0082(6) -0.0112(6)
F49 0.0373(7) 0.0437(7) 0.0568(9) -0.0158(6) -0.0101(5) -0.0065(6)
F50 0.0461(8) 0.0438(8) 0.0549(9) -0.0187(7) 0.0089(6) -0.0108(6)
F51 0.0392(7) 0.0471(8) 0.0628(10) -0.0206(7) 0.0131(6) -0.0096(6)
F52 0.0439(7) 0.0448(8) 0.0550(9) -0.0165(6) 0.0100(6) -0.0141(6)
F54 0.0368(7) 0.0484(8) 0.0589(10) -0.0122(7) -0.0086(6) -0.0120(6)
F55 0.0441(8) 0.0490(8) 0.0626(10) -0.0145(7) -0.0115(6) -0.0114(7)
F56 0.0606(9) 0.0534(9) 0.0543(10) -0.0108(7) -0.0139(7) -0.0203(7)
F57 0.0606(9) 0.0485(8) 0.0525(10) -0.0081(7) 0.0030(7) -0.0144(7)
F58 0.0470(8) 0.0440(8) 0.0541(9) -0.0114(7) 0.0070(6) -0.0067(6)
F60 0.0557(9) 0.0543(9) 0.0554(10) -0.0139(7) 0.0095(7) -0.0224(7)
F61 0.0619(10) 0.0523(9) 0.0560(10) -0.0134(7) -0.0109(7) -0.0184(7)
F62 0.0618(10) 0.0500(9) 0.0716(12) -0.0219(8) -0.0155(8) -0.0066(7)
F63 0.0516(9) 0.0641(10) 0.0671(11) -0.0250(8) -0.0060(7) -0.0112(8)
F64 0.0473(8) 0.0570(9) 0.0713(11) -0.0246(8) 0.0107(7) -0.0131(7)
F66 0.0443(8) 0.0468(8) 0.0556(9) -0.0153(7) 0.0087(6) -0.0122(6)
F67 0.0589(9) 0.0505(8) 0.0598(10) -0.0177(7) 0.0089(7) -0.0213(7)
F68 0.0584(9) 0.0465(8) 0.0540(10) -0.0152(7) -0.0108(7) 0.0070(7)
F69 0.0464(8) 0.0537(9) 0.0552(10) -0.0167(7) -0.0090(6) 0.0174(7)
F70 0.0400(7) 0.0430(8) 0.0629(10) -0.0155(7) -0.0105(6) 0.0121(6)
F72 0.0473(8) 0.0524(9) 0.0595(10) -0.0135(7) 0.0109(6) -0.0133(7)
F73 0.0523(9) 0.0577(9) 0.0635(11) -0.0139(8) 0.0131(7) -0.0206(8)
F74 0.0633(10) 0.0465(8) 0.0570(10) -0.0141(7) 0.0059(7) -0.0100(7)
F75 0.0640(10) 0.0539(9) 0.0634(11) -0.0138(8) -0.0101(8) -0.0182(8)
F76 0.0538(9) 0.0517(8) 0.0514(9) -0.0136(7) -0.0075(6) -0.0174(7)
F78 0.0393(7) 0.0365(7) 0.0622(9) -0.0139(6) -0.0103(6) -0.0074(6)
F79 0.0473(8) 0.0443(7) 0.0543(9) -0.0121(6) -0.0117(6) -0.0138(6)
F80 0.0488(8) 0.0435(8) 0.0597(10) -0.0198(7) 0.0074(6) -0.0141(6)
F81 0.0427(8) 0.0535(9) 0.0689(11) -0.0234(8) -0.0084(7) 0.0065(7)
F82 0.0375(7) 0.0479(8) 0.0772(11) -0.0204(7) -0.0085(6) -0.0155(6)
N1 0.0428(11) 0.0367(10) 0.0571(14) -0.0168(9) -0.0037(9) -0.0031(8)
N2 0.0331(9) 0.0364(10) 0.0478(12) -0.0124(8) 0.0042(7) -0.0089(8)
N3 0.0403(11) 0.0458(11) 0.0524(13) -0.0148(9) 0.0104(8) -0.0244(9)
N4 0.0338(10) 0.0336(9) 0.0520(12) -0.0131(8) 0.0058(8) -0.0079(8)
N5 0.0364(10) 0.0361(10) 0.0508(13) -0.0105(9) 0.0037(8) -0.0088(8)
N6 0.0356(10) 0.0360(10) 0.0470(12) -0.0127(8) 0.0130(7) -0.0035(8)
N7 0.0419(11) 0.0430(11) 0.0488(13) -0.0148(9) 0.0109(8) -0.0141(9)
N8 0.0329(9) 0.0388(10) 0.0455(12) -0.0146(8) 0.0088(7) -0.0062(8)

_geom_special_details            
;
 All esds (except the esd in the dihedral angle between two l.s. planes)
 are estimated using the full covariance matrix.  The cell esds are taken
 into account individually in the estimation of esds in distances, angles
 and torsion angles; correlations between esds in cell parameters are only
 used when they are defined by crystal symmetry.  An approximate (isotropic)
 treatment of cell esds is used for estimating esds involving l.s. planes.
;

loop_
_geom_bond_atom_site_label_1
_geom_bond_atom_site_label_2
_geom_bond_distance
_geom_bond_site_symmetry_2
_geom_bond_publ_flag
C1 C6 1.389(3) . ?
C1 C2 1.432(3) . ?
C1 C27 1.451(4) . ?
C2 C3 1.381(4) . ?
C2 H2 0.9500 . ?
C3 C4 1.355(4) . ?
C3 H3 0.9500 . ?
C4 C5 1.445(3) . ?
C4 H4 0.9500 . ?
C5 C6 1.390(4) . ?
C5 H5 0.9500 . ?
C6 C7 1.525(3) . ?
C7 C26 1.350(3) . ?
C7 C8 1.405(3) . ?
C8 N1 1.328(3) . ?
C8 C9 1.481(3) . ?
C9 C10 1.410(3) . ?
C9 H9 0.9500 . ?
C10 C11 1.519(3) . ?
C10 H10 0.9500 . ?
C11 C12 1.302(3) . ?
C11 N1 1.411(3) . ?
C12 C13 1.445(4) . ?
C12 C47 1.517(3) . ?
C13 N2 1.385(3) . ?
C13 C14 1.438(4) . ?
C14 C15 1.366(4) . ?
C14 H14 0.9500 . ?
C15 C16 1.423(3) . ?
C15 H15 0.9500 . ?
C16 C17 1.421(3) . ?
C16 N2 1.432(3) . ?
C17 C18 1.344(3) . ?
C17 C53 1.410(4) . ?
C18 N3 1.410(3) . ?
C18 C19 1.458(3) . ?
C19 C20 1.457(4) . ?
C19 H19 0.9500 . ?
C20 C21 1.498(3) . ?
C20 H20 0.9500 . ?
C21 N3 1.340(3) . ?
C21 C22 1.409(4) . ?
C22 C59 1.412(4) . ?
C22 C23 1.513(4) . ?
C23 N4 1.297(3) . ?
C23 C24 1.418(3) . ?
C24 C25 1.445(3) . ?
C24 H24 0.9500 . ?
C25 C26 1.409(3) . ?
C25 H25 0.9500 . ?
C26 N4 1.404(3) . ?
C27 C46 1.295(3) . ?
C27 C28 1.462(3) . ?
C28 N5 1.372(3) . ?
C28 C29 1.381(3) . ?
C29 C30 1.357(4) . ?
C29 H29 0.9500 . ?
C30 C31 1.357(3) . ?
C30 H30 0.9500 . ?
C31 C32 1.379(4) . ?
C31 N5 1.443(3) . ?
C32 C33 1.369(4) . ?
C32 C65 1.514(3) . ?
C33 N6 1.362(3) . ?
C33 C34 1.421(4) . ?
C34 C35 1.325(4) . ?
C34 H34 0.9500 . ?
C35 C36 1.456(3) . ?
C35 H35 0.9500 . ?
C36 C37 1.344(4) . ?
C36 N6 1.382(3) . ?
C37 C71 1.446(4) . ?
C37 C38 1.453(4) . ?
C38 C39 1.321(4) . ?
C38 N7 1.431(4) . ?
C39 C40 1.355(4) . ?
C39 H39 0.9500 . ?
C40 C41 1.429(4) . ?
C40 H40 0.9500 . ?
C41 N7 1.408(3) . ?
C41 C42 1.422(4) . ?
C42 C43 1.375(4) . ?
C42 C77 1.486(3) . ?
C43 N8 1.322(3) . ?
C43 C44 1.452(4) . ?
C44 C45 1.422(4) . ?
C44 H44 0.9500 . ?
C45 C46 1.466(3) . ?
C45 H45 0.9500 . ?
C46 N8 1.386(3) . ?
C47 C48 1.371(4) . ?
C47 C52 1.386(3) . ?
C48 F48 1.292(3) . ?
C48 C49 1.389(3) . ?
C49 F49 1.300(3) . ?
C49 C50 1.396(3) . ?
C50 F50 1.306(3) . ?
C50 C51 1.348(4) . ?
C51 F51 1.318(3) . ?
C51 C52 1.399(3) . ?
C52 F52 1.296(3) . ?
C53 C58 1.423(4) . ?
C53 C54 1.434(4) . ?
C54 F54 1.326(3) . ?
C54 C55 1.417(4) . ?
C55 F55 1.291(3) . ?
C55 C56 1.394(4) . ?
C56 F56 1.359(3) . ?
C56 C57 1.399(4) . ?
C57 F57 1.307(3) . ?
C57 C58 1.431(4) . ?
C58 F58 1.315(3) . ?
C59 C60 1.381(4) . ?
C59 C64 1.388(4) . ?
C60 F60 1.329(3) . ?
C60 C61 1.386(4) . ?
C61 F61 1.279(3) . ?
C61 C62 1.400(4) . ?
C62 F62 1.337(3) . ?
C62 C63 1.380(4) . ?
C63 F63 1.360(3) . ?
C63 C64 1.391(4) . ?
C64 F64 1.251(3) . ?
C65 C70 1.374(4) . ?
C65 C66 1.395(4) . ?
C66 F66 1.288(3) . ?
C66 C67 1.352(4) . ?
C67 F67 1.298(3) . ?
C67 C68 1.382(4) . ?
C68 F68 1.306(3) . ?
C68 C69 1.380(4) . ?
C69 F69 1.305(3) . ?
C69 C70 1.397(4) . ?
C70 F70 1.295(3) . ?
C71 C72 1.379(4) . ?
C71 C76 1.420(4) . ?
C72 F72 1.332(3) . ?
C72 C73 1.436(4) . ?
C73 F73 1.299(4) . ?
C73 C74 1.386(4) . ?
C74 F74 1.349(4) . ?
C74 C75 1.367(4) . ?
C75 F75 1.320(3) . ?
C75 C76 1.412(4) . ?
C76 F76 1.311(3) . ?
C77 C78 1.3900 . ?
C77 C82 1.3900 . ?
C78 F78 1.2885(17) . ?
C78 C79 1.3900 . ?
C79 F79 1.2810(16) . ?
C79 C80 1.3900 . ?
C80 F80 1.2892(17) . ?
C80 C81 1.3900 . ?
C81 F81 1.3233(18) . ?
C81 C82 1.3900 . ?
C82 F82 1.2906(16) . ?
C83 C84 1.385(4) . ?
C83 C88 1.395(4) . ?
C83 C89 1.504(4) . ?
C84 C85 1.387(4) . ?
C84 H84 0.9500 . ?
C85 C86 1.393(4) . ?
C85 H85 0.9500 . ?
C86 C87 1.388(4) . ?
C86 H86 0.9500 . ?
C87 C88 1.389(4) . ?
C87 H87 0.9500 . ?
C88 H88 0.9500 . ?
C89 H89A 0.9800 . ?
C89 H89B 0.9800 . ?
C89 H89C 0.9800 . ?
Co1 N2 1.933(2) . ?
Co1 N4 1.969(2) . ?
Co1 N3 1.988(2) . ?
Co1 N1 2.007(2) . ?
Co2 N7 1.910(2) . ?
Co2 N5 1.908(2) . ?
Co2 N6 1.967(2) . ?
Co2 N8 1.995(2) . ?

loop_
_geom_angle_atom_site_label_1
_geom_angle_atom_site_label_2
_geom_angle_atom_site_label_3
_geom_angle
_geom_angle_site_symmetry_1
_geom_angle_site_symmetry_3
_geom_angle_publ_flag
C6 C1 C2 118.5(2) . . ?
C6 C1 C27 120.7(2) . . ?
C2 C1 C27 120.4(2) . . ?
C3 C2 C1 121.5(2) . . ?
C3 C2 H2 119.3 . . ?
C1 C2 H2 119.3 . . ?
C4 C3 C2 120.3(3) . . ?
C4 C3 H3 119.9 . . ?
C2 C3 H3 119.9 . . ?
C3 C4 C5 119.5(3) . . ?
C3 C4 H4 120.2 . . ?
C5 C4 H4 120.2 . . ?
C6 C5 C4 120.4(2) . . ?
C6 C5 H5 119.8 . . ?
C4 C5 H5 119.8 . . ?
C5 C6 C1 119.8(2) . . ?
C5 C6 C7 121.0(2) . . ?
C1 C6 C7 118.8(2) . . ?
C26 C7 C8 121.8(2) . . ?
C26 C7 C6 122.1(2) . . ?
C8 C7 C6 115.8(2) . . ?
N1 C8 C7 126.2(2) . . ?
N1 C8 C9 113.5(2) . . ?
C7 C8 C9 120.3(2) . . ?
C10 C9 C8 104.8(2) . . ?
C10 C9 H9 127.6 . . ?
C8 C9 H9 127.6 . . ?
C9 C10 C11 105.9(2) . . ?
C9 C10 H10 127.1 . . ?
C11 C10 H10 127.1 . . ?
C12 C11 N1 124.9(2) . . ?
C12 C11 C10 126.5(2) . . ?
N1 C11 C10 108.40(19) . . ?
C11 C12 C13 127.8(2) . . ?
C11 C12 C47 117.8(2) . . ?
C13 C12 C47 114.3(2) . . ?
N2 C13 C14 112.8(2) . . ?
N2 C13 C12 121.7(2) . . ?
C14 C13 C12 125.5(2) . . ?
C15 C14 C13 107.3(2) . . ?
C15 C14 H14 126.3 . . ?
C13 C14 H14 126.3 . . ?
C14 C15 C16 105.6(2) . . ?
C14 C15 H15 127.2 . . ?
C16 C15 H15 127.2 . . ?
C15 C16 C17 123.4(2) . . ?
C15 C16 N2 113.0(2) . . ?
C17 C16 N2 123.4(2) . . ?
C18 C17 C53 120.9(2) . . ?
C18 C17 C16 121.4(2) . . ?
C53 C17 C16 117.5(2) . . ?
C17 C18 N3 128.3(2) . . ?
C17 C18 C19 118.2(2) . . ?
N3 C18 C19 113.1(2) . . ?
C20 C19 C18 104.2(2) . . ?
C20 C19 H19 127.9 . . ?
C18 C19 H19 127.9 . . ?
C19 C20 C21 104.0(2) . . ?
C19 C20 H20 128.0 . . ?
C21 C20 H20 128.0 . . ?
N3 C21 C22 126.8(2) . . ?
N3 C21 C20 113.6(2) . . ?
C22 C21 C20 119.2(2) . . ?
C21 C22 C59 118.9(2) . . ?
C21 C22 C23 118.4(2) . . ?
C59 C22 C23 122.7(2) . . ?
N4 C23 C24 113.9(2) . . ?
N4 C23 C22 128.5(2) . . ?
C24 C23 C22 117.3(2) . . ?
C23 C24 C25 104.0(2) . . ?
C23 C24 H24 128.0 . . ?
C25 C24 H24 128.0 . . ?
C26 C25 C24 105.5(2) . . ?
C26 C25 H25 127.2 . . ?
C24 C25 H25 127.2 . . ?
C7 C26 N4 126.8(2) . . ?
C7 C26 C25 123.2(2) . . ?
N4 C26 C25 110.0(2) . . ?
C46 C27 C1 125.9(2) . . ?
C46 C27 C28 119.5(2) . . ?
C1 C27 C28 114.5(2) . . ?
N5 C28 C29 112.8(2) . . ?
N5 C28 C27 124.7(2) . . ?
C29 C28 C27 122.5(2) . . ?
C30 C29 C28 105.9(2) . . ?
C30 C29 H29 127.1 . . ?
C28 C29 H29 127.1 . . ?
C31 C30 C29 109.5(2) . . ?
C31 C30 H30 125.2 . . ?
C29 C30 H30 125.2 . . ?
C30 C31 C32 130.7(2) . . ?
C30 C31 N5 109.3(2) . . ?
C32 C31 N5 120.0(2) . . ?
C33 C32 C31 129.2(2) . . ?
C33 C32 C65 113.8(2) . . ?
C31 C32 C65 115.4(2) . . ?
N6 C33 C32 122.4(2) . . ?
N6 C33 C34 110.9(2) . . ?
C32 C33 C34 126.7(2) . . ?
C35 C34 C33 109.6(2) . . ?
C35 C34 H34 125.2 . . ?
C33 C34 H34 125.2 . . ?
C34 C35 C36 104.0(2) . . ?
C34 C35 H35 128.0 . . ?
C36 C35 H35 128.0 . . ?
C37 C36 N6 125.1(2) . . ?
C37 C36 C35 123.0(3) . . ?
N6 C36 C35 111.9(2) . . ?
C36 C37 C71 116.4(3) . . ?
C36 C37 C38 125.0(3) . . ?
C71 C37 C38 116.9(2) . . ?
C39 C38 N7 115.1(3) . . ?
C39 C38 C37 124.4(3) . . ?
N7 C38 C37 119.5(2) . . ?
C38 C39 C40 106.9(2) . . ?
C38 C39 H39 126.6 . . ?
C40 C39 H39 126.6 . . ?
C39 C40 C41 107.7(2) . . ?
C39 C40 H40 126.2 . . ?
C41 C40 H40 126.2 . . ?
N7 C41 C42 121.6(2) . . ?
N7 C41 C40 110.0(2) . . ?
C42 C41 C40 128.4(2) . . ?
C43 C42 C41 125.4(2) . . ?
C43 C42 C77 116.8(2) . . ?
C41 C42 C77 116.8(2) . . ?
N8 C43 C42 124.2(2) . . ?
N8 C43 C44 114.2(2) . . ?
C42 C43 C44 121.2(2) . . ?
C45 C44 C43 103.9(2) . . ?
C45 C44 H44 128.1 . . ?
C43 C44 H44 128.1 . . ?
C44 C45 C46 105.0(2) . . ?
C44 C45 H45 127.5 . . ?
C46 C45 H45 127.5 . . ?
C27 C46 N8 128.8(2) . . ?
C27 C46 C45 120.3(2) . . ?
N8 C46 C45 110.9(2) . . ?
C48 C47 C52 119.2(2) . . ?
C48 C47 C12 117.7(2) . . ?
C52 C47 C12 123.1(2) . . ?
F48 C48 C47 122.0(2) . . ?
F48 C48 C49 118.2(2) . . ?
C47 C48 C49 119.7(2) . . ?
F49 C49 C48 119.5(2) . . ?
F49 C49 C50 119.2(2) . . ?
C48 C49 C50 121.3(2) . . ?
F50 C50 C51 121.1(2) . . ?
F50 C50 C49 120.6(2) . . ?
C51 C50 C49 118.3(2) . . ?
F51 C51 C50 118.0(2) . . ?
F51 C51 C52 120.7(2) . . ?
C50 C51 C52 121.4(2) . . ?
F52 C52 C47 122.2(2) . . ?
F52 C52 C51 117.6(2) . . ?
C47 C52 C51 120.1(2) . . ?
C17 C53 C58 124.1(2) . . ?
C17 C53 C54 122.2(3) . . ?
C58 C53 C54 113.6(2) . . ?
F54 C54 C55 116.8(2) . . ?
F54 C54 C53 120.3(2) . . ?
C55 C54 C53 122.9(3) . . ?
F55 C55 C56 116.1(2) . . ?
F55 C55 C54 123.4(3) . . ?
C56 C55 C54 120.4(3) . . ?
F56 C56 C55 123.4(2) . . ?
F56 C56 C57 116.2(3) . . ?
C55 C56 C57 120.2(2) . . ?
F57 C57 C56 120.1(3) . . ?
F57 C57 C58 121.6(3) . . ?
C56 C57 C58 118.3(3) . . ?
F58 C58 C53 118.3(2) . . ?
F58 C58 C57 117.1(2) . . ?
C53 C58 C57 124.6(3) . . ?
C60 C59 C64 119.4(3) . . ?
C60 C59 C22 122.5(3) . . ?
C64 C59 C22 117.9(2) . . ?
F60 C60 C59 115.6(3) . . ?
F60 C60 C61 123.2(2) . . ?
C59 C60 C61 121.0(3) . . ?
F61 C61 C60 106.7(3) . . ?
F61 C61 C62 133.3(3) . . ?
C60 C61 C62 119.4(2) . . ?
F62 C62 C63 118.9(3) . . ?
F62 C62 C61 121.3(3) . . ?
C63 C62 C61 119.7(3) . . ?
F63 C63 C62 118.0(3) . . ?
F63 C63 C64 121.6(2) . . ?
C62 C63 C64 120.3(3) . . ?
F64 C64 C59 125.2(3) . . ?
F64 C64 C63 114.4(3) . . ?
C59 C64 C63 120.1(3) . . ?
C70 C65 C66 120.0(2) . . ?
C70 C65 C32 119.2(2) . . ?
C66 C65 C32 120.6(2) . . ?
F66 C66 C67 117.4(2) . . ?
F66 C66 C65 121.9(2) . . ?
C67 C66 C65 120.6(2) . . ?
F67 C67 C66 122.4(2) . . ?
F67 C67 C68 117.3(2) . . ?
C66 C67 C68 120.3(3) . . ?
F68 C68 C69 115.0(2) . . ?
F68 C68 C67 125.0(3) . . ?
C69 C68 C67 119.8(3) . . ?
F69 C69 C68 125.4(3) . . ?
F69 C69 C70 114.3(2) . . ?
C68 C69 C70 120.3(2) . . ?
F70 C70 C65 119.6(2) . . ?
F70 C70 C69 121.4(2) . . ?
C65 C70 C69 119.0(2) . . ?
C72 C71 C76 118.4(3) . . ?
C72 C71 C37 123.4(3) . . ?
C76 C71 C37 118.2(3) . . ?
F72 C72 C71 122.0(2) . . ?
F72 C72 C73 116.5(2) . . ?
C71 C72 C73 120.1(3) . . ?
F73 C73 C74 124.9(3) . . ?
F73 C73 C72 114.4(3) . . ?
C74 C73 C72 120.8(3) . . ?
F74 C74 C75 119.5(3) . . ?
F74 C74 C73 121.1(3) . . ?
C75 C74 C73 119.3(3) . . ?
F75 C75 C74 119.0(3) . . ?
F75 C75 C76 119.6(3) . . ?
C74 C75 C76 121.0(3) . . ?
F76 C76 C75 117.2(2) . . ?
F76 C76 C71 122.4(3) . . ?
C75 C76 C71 120.4(3) . . ?
C78 C77 C82 120.0 . . ?
C78 C77 C42 120.26(12) . . ?
C82 C77 C42 119.73(12) . . ?
F78 C78 C79 118.88(11) . . ?
F78 C78 C77 121.11(11) . . ?
C79 C78 C77 120.0 . . ?
F79 C79 C78 119.81(12) . . ?
F79 C79 C80 120.19(12) . . ?
C78 C79 C80 120.0 . . ?
F80 C80 C79 119.78(12) . . ?
F80 C80 C81 120.16(11) . . ?
C79 C80 C81 120.0 . . ?
F81 C81 C82 118.00(12) . . ?
F81 C81 C80 122.00(12) . . ?
C82 C81 C80 120.0 . . ?
F82 C82 C81 120.11(12) . . ?
F82 C82 C77 119.75(12) . . ?
C81 C82 C77 120.0 . . ?
C84 C83 C88 120.3(3) . . ?
C84 C83 C89 116.3(2) . . ?
C88 C83 C89 123.3(3) . . ?
C85 C84 C83 119.8(3) . . ?
C85 C84 H84 120.1 . . ?
C83 C84 H84 120.1 . . ?
C84 C85 C86 120.4(3) . . ?
C84 C85 H85 119.8 . . ?
C86 C85 H85 119.8 . . ?
C87 C86 C85 119.5(3) . . ?
C87 C86 H86 120.3 . . ?
C85 C86 H86 120.3 . . ?
C86 C87 C88 120.5(3) . . ?
C86 C87 H87 119.8 . . ?
C88 C87 H87 119.8 . . ?
C87 C88 C83 119.5(3) . . ?
C87 C88 H88 120.2 . . ?
C83 C88 H88 120.2 . . ?
C83 C89 H89A 109.5 . . ?
C83 C89 H89B 109.5 . . ?
H89A C89 H89B 109.5 . . ?
C83 C89 H89C 109.5 . . ?
H89A C89 H89C 109.5 . . ?
H89B C89 H89C 109.5 . . ?
N2 Co1 N4 177.12(8) . . ?
N2 Co1 N3 88.47(9) . . ?
N4 Co1 N3 91.09(9) . . ?
N2 Co1 N1 91.72(9) . . ?
N4 Co1 N1 88.57(9) . . ?
N3 Co1 N1 176.94(8) . . ?
N7 Co2 N5 177.48(9) . . ?
N7 Co2 N6 89.16(9) . . ?
N5 Co2 N6 91.78(9) . . ?
N7 Co2 N8 90.93(9) . . ?
N5 Co2 N8 88.09(9) . . ?
N6 Co2 N8 179.06(8) . . ?
C8 N1 C11 107.2(2) . . ?
C8 N1 Co1 128.01(17) . . ?
C11 N1 Co1 124.72(16) . . ?
C13 N2 C16 101.2(2) . . ?
C13 N2 Co1 128.25(18) . . ?
C16 N2 Co1 130.40(17) . . ?
C21 N3 C18 104.8(2) . . ?
C21 N3 Co1 127.99(18) . . ?
C18 N3 Co1 127.13(17) . . ?
C23 N4 C26 106.5(2) . . ?
C23 N4 Co1 126.78(19) . . ?
C26 N4 Co1 126.36(16) . . ?
C28 N5 C31 102.22(18) . . ?
C28 N5 Co2 130.02(18) . . ?
C31 N5 Co2 127.76(17) . . ?
C33 N6 C36 103.5(2) . . ?
C33 N6 Co2 127.46(17) . . ?
C36 N6 Co2 128.98(17) . . ?
C41 N7 C38 100.1(2) . . ?
C41 N7 Co2 128.15(18) . . ?
C38 N7 Co2 131.65(18) . . ?
C43 N8 C46 105.5(2) . . ?
C43 N8 Co2 127.61(17) . . ?
C46 N8 Co2 126.60(16) . . ?

loop_
_geom_torsion_atom_site_label_1
_geom_torsion_atom_site_label_2
_geom_torsion_atom_site_label_3
_geom_torsion_atom_site_label_4
_geom_torsion
_geom_torsion_site_symmetry_1
_geom_torsion_site_symmetry_2
_geom_torsion_site_symmetry_3
_geom_torsion_site_symmetry_4
_geom_torsion_publ_flag
C6 C1 C2 C3 -1.6(4) . . . . ?
C27 C1 C2 C3 171.3(2) . . . . ?
C1 C2 C3 C4 -0.5(4) . . . . ?
C2 C3 C4 C5 1.8(4) . . . . ?
C3 C4 C5 C6 -1.2(4) . . . . ?
C4 C5 C6 C1 -0.8(4) . . . . ?
C4 C5 C6 C7 171.9(2) . . . . ?
C2 C1 C6 C5 2.2(4) . . . . ?
C27 C1 C6 C5 -170.6(2) . . . . ?
C2 C1 C6 C7 -170.8(2) . . . . ?
C27 C1 C6 C7 16.4(3) . . . . ?
C5 C6 C7 C26 80.5(3) . . . . ?
C1 C6 C7 C26 -106.6(3) . . . . ?
C5 C6 C7 C8 -93.6(3) . . . . ?
C1 C6 C7 C8 79.2(3) . . . . ?
C26 C7 C8 N1 12.6(4) . . . . ?
C6 C7 C8 N1 -173.2(2) . . . . ?
C26 C7 C8 C9 -167.5(2) . . . . ?
C6 C7 C8 C9 6.6(3) . . . . ?
N1 C8 C9 C10 -2.1(3) . . . . ?
C7 C8 C9 C10 178.0(2) . . . . ?
C8 C9 C10 C11 3.1(2) . . . . ?
C9 C10 C11 C12 173.0(2) . . . . ?
C9 C10 C11 N1 -3.3(2) . . . . ?
N1 C11 C12 C13 2.1(4) . . . . ?
C10 C11 C12 C13 -173.6(2) . . . . ?
N1 C11 C12 C47 177.9(2) . . . . ?
C10 C11 C12 C47 2.2(4) . . . . ?
C11 C12 C13 N2 -8.4(4) . . . . ?
C47 C12 C13 N2 175.7(2) . . . . ?
C11 C12 C13 C14 171.9(3) . . . . ?
C47 C12 C13 C14 -4.0(4) . . . . ?
N2 C13 C14 C15 0.2(3) . . . . ?
C12 C13 C14 C15 179.9(2) . . . . ?
C13 C14 C15 C16 -0.4(3) . . . . ?
C14 C15 C16 C17 -175.0(2) . . . . ?
C14 C15 C16 N2 0.5(3) . . . . ?
C15 C16 C17 C18 174.8(2) . . . . ?
N2 C16 C17 C18 -0.3(4) . . . . ?
C15 C16 C17 C53 0.6(4) . . . . ?
N2 C16 C17 C53 -174.4(2) . . . . ?
C53 C17 C18 N3 177.0(2) . . . . ?
C16 C17 C18 N3 3.1(4) . . . . ?
C53 C17 C18 C19 4.5(4) . . . . ?
C16 C17 C18 C19 -169.4(2) . . . . ?
C17 C18 C19 C20 178.2(2) . . . . ?
N3 C18 C19 C20 4.6(3) . . . . ?
C18 C19 C20 C21 -4.8(3) . . . . ?
C19 C20 C21 N3 3.9(3) . . . . ?
C19 C20 C21 C22 176.9(2) . . . . ?
N3 C21 C22 C59 175.0(2) . . . . ?
C20 C21 C22 C59 3.1(4) . . . . ?
N3 C21 C22 C23 -3.6(4) . . . . ?
C20 C21 C22 C23 -175.5(2) . . . . ?
C21 C22 C23 N4 -0.6(4) . . . . ?
C59 C22 C23 N4 -179.2(3) . . . . ?
C21 C22 C23 C24 173.2(2) . . . . ?
C59 C22 C23 C24 -5.4(4) . . . . ?
N4 C23 C24 C25 1.7(3) . . . . ?
C22 C23 C24 C25 -172.9(2) . . . . ?
C23 C24 C25 C26 -1.8(3) . . . . ?
C8 C7 C26 N4 -6.6(4) . . . . ?
C6 C7 C26 N4 179.6(2) . . . . ?
C8 C7 C26 C25 170.2(2) . . . . ?
C6 C7 C26 C25 -3.6(4) . . . . ?
C24 C25 C26 C7 -175.9(2) . . . . ?
C24 C25 C26 N4 1.4(3) . . . . ?
C6 C1 C27 C46 -106.1(3) . . . . ?
C2 C1 C27 C46 81.2(3) . . . . ?
C6 C1 C27 C28 77.7(3) . . . . ?
C2 C1 C27 C28 -95.0(3) . . . . ?
C46 C27 C28 N5 11.6(3) . . . . ?
C1 C27 C28 N5 -172.0(2) . . . . ?
C46 C27 C28 C29 -166.8(2) . . . . ?
C1 C27 C28 C29 9.7(3) . . . . ?
N5 C28 C29 C30 -2.3(3) . . . . ?
C27 C28 C29 C30 176.2(2) . . . . ?
C28 C29 C30 C31 4.7(3) . . . . ?
C29 C30 C31 C32 174.1(2) . . . . ?
C29 C30 C31 N5 -5.4(3) . . . . ?
C30 C31 C32 C33 -170.4(3) . . . . ?
N5 C31 C32 C33 9.1(4) . . . . ?
C30 C31 C32 C65 -5.8(4) . . . . ?
N5 C31 C32 C65 173.70(19) . . . . ?
C31 C32 C33 N6 -11.9(4) . . . . ?
C65 C32 C33 N6 -176.8(2) . . . . ?
C31 C32 C33 C34 169.9(3) . . . . ?
C65 C32 C33 C34 5.1(4) . . . . ?
N6 C33 C34 C35 -0.1(3) . . . . ?
C32 C33 C34 C35 178.2(3) . . . . ?
C33 C34 C35 C36 -2.2(3) . . . . ?
C34 C35 C36 C37 -176.2(3) . . . . ?
C34 C35 C36 N6 3.9(3) . . . . ?
N6 C36 C37 C71 -171.1(2) . . . . ?
C35 C36 C37 C71 8.9(4) . . . . ?
N6 C36 C37 C38 -6.6(5) . . . . ?
C35 C36 C37 C38 173.5(3) . . . . ?
C36 C37 C38 C39 -161.5(3) . . . . ?
C71 C37 C38 C39 3.0(4) . . . . ?
C36 C37 C38 N7 6.4(4) . . . . ?
C71 C37 C38 N7 170.9(2) . . . . ?
N7 C38 C39 C40 4.7(3) . . . . ?
C37 C38 C39 C40 173.1(3) . . . . ?
C38 C39 C40 C41 -2.0(3) . . . . ?
C39 C40 C41 N7 -1.3(3) . . . . ?
C39 C40 C41 C42 -179.7(3) . . . . ?
N7 C41 C42 C43 9.1(4) . . . . ?
C40 C41 C42 C43 -172.6(2) . . . . ?
N7 C41 C42 C77 177.86(19) . . . . ?
C40 C41 C42 C77 -3.9(4) . . . . ?
C41 C42 C43 N8 -16.2(4) . . . . ?
C77 C42 C43 N8 175.0(2) . . . . ?
C41 C42 C43 C44 170.5(2) . . . . ?
C77 C42 C43 C44 1.8(3) . . . . ?
N8 C43 C44 C45 7.3(3) . . . . ?
C42 C43 C44 C45 -178.8(2) . . . . ?
C43 C44 C45 C46 -6.4(3) . . . . ?
C1 C27 C46 N8 175.7(2) . . . . ?
C28 C27 C46 N8 -8.3(4) . . . . ?
C1 C27 C46 C45 -5.3(4) . . . . ?
C28 C27 C46 C45 170.7(2) . . . . ?
C44 C45 C46 C27 -174.9(2) . . . . ?
C44 C45 C46 N8 4.3(3) . . . . ?
C11 C12 C47 C48 -82.1(3) . . . . ?
C13 C12 C47 C48 94.2(3) . . . . ?
C11 C12 C47 C52 99.1(3) . . . . ?
C13 C12 C47 C52 -84.5(3) . . . . ?
C52 C47 C48 F48 -179.9(2) . . . . ?
C12 C47 C48 F48 1.3(4) . . . . ?
C52 C47 C48 C49 2.5(4) . . . . ?
C12 C47 C48 C49 -176.4(2) . . . . ?
F48 C48 C49 F49 -0.1(4) . . . . ?
C47 C48 C49 F49 177.7(2) . . . . ?
F48 C48 C49 C50 179.8(2) . . . . ?
C47 C48 C49 C50 -2.4(4) . . . . ?
F49 C49 C50 F50 -1.7(4) . . . . ?
C48 C49 C50 F50 178.4(2) . . . . ?
F49 C49 C50 C51 -178.7(2) . . . . ?
C48 C49 C50 C51 1.4(4) . . . . ?
F50 C50 C51 F51 2.0(4) . . . . ?
C49 C50 C51 F51 178.9(2) . . . . ?
F50 C50 C51 C52 -177.4(2) . . . . ?
C49 C50 C51 C52 -0.5(4) . . . . ?
C48 C47 C52 F52 176.2(2) . . . . ?
C12 C47 C52 F52 -5.1(4) . . . . ?
C48 C47 C52 C51 -1.5(4) . . . . ?
C12 C47 C52 C51 177.2(2) . . . . ?
F51 C51 C52 F52 3.4(4) . . . . ?
C50 C51 C52 F52 -177.3(2) . . . . ?
F51 C51 C52 C47 -178.8(2) . . . . ?
C50 C51 C52 C47 0.5(4) . . . . ?
C18 C17 C53 C58 82.4(3) . . . . ?
C16 C17 C53 C58 -103.5(3) . . . . ?
C18 C17 C53 C54 -98.6(3) . . . . ?
C16 C17 C53 C54 75.6(3) . . . . ?
C17 C53 C54 F54 -0.8(4) . . . . ?
C58 C53 C54 F54 178.4(2) . . . . ?
C17 C53 C54 C55 177.7(3) . . . . ?
C58 C53 C54 C55 -3.2(4) . . . . ?
F54 C54 C55 F55 -2.2(4) . . . . ?
C53 C54 C55 F55 179.3(2) . . . . ?
F54 C54 C55 C56 -178.0(2) . . . . ?
C53 C54 C55 C56 3.5(4) . . . . ?
F55 C55 C56 F56 6.9(4) . . . . ?
C54 C55 C56 F56 -176.9(2) . . . . ?
F55 C55 C56 C57 -178.8(2) . . . . ?
C54 C55 C56 C57 -2.6(4) . . . . ?
F56 C56 C57 F57 -2.8(4) . . . . ?
C55 C56 C57 F57 -177.4(3) . . . . ?
F56 C56 C57 C58 176.5(2) . . . . ?
C55 C56 C57 C58 1.8(4) . . . . ?
C17 C53 C58 F58 -0.3(4) . . . . ?
C54 C53 C58 F58 -179.4(2) . . . . ?
C17 C53 C58 C57 -178.5(3) . . . . ?
C54 C53 C58 C57 2.4(4) . . . . ?
F57 C57 C58 F58 -0.8(4) . . . . ?
C56 C57 C58 F58 180.0(2) . . . . ?
F57 C57 C58 C53 177.4(2) . . . . ?
C56 C57 C58 C53 -1.8(4) . . . . ?
C21 C22 C59 C60 92.3(3) . . . . ?
C23 C22 C59 C60 -89.2(3) . . . . ?
C21 C22 C59 C64 -82.9(3) . . . . ?
C23 C22 C59 C64 95.7(3) . . . . ?
C64 C59 C60 F60 175.4(3) . . . . ?
C22 C59 C60 F60 0.3(4) . . . . ?
C64 C59 C60 C61 -0.8(4) . . . . ?
C22 C59 C60 C61 -175.9(3) . . . . ?
F60 C60 C61 F61 -3.4(4) . . . . ?
C59 C60 C61 F61 172.5(2) . . . . ?
F60 C60 C61 C62 -175.4(3) . . . . ?
C59 C60 C61 C62 0.5(4) . . . . ?
F61 C61 C62 F62 8.2(5) . . . . ?
C60 C61 C62 F62 177.6(3) . . . . ?
F61 C61 C62 C63 -169.7(3) . . . . ?
C60 C61 C62 C63 -0.3(4) . . . . ?
F62 C62 C63 F63 4.0(4) . . . . ?
C61 C62 C63 F63 -178.0(2) . . . . ?
F62 C62 C63 C64 -177.5(3) . . . . ?
C61 C62 C63 C64 0.5(4) . . . . ?
C60 C59 C64 F64 174.4(3) . . . . ?
C22 C59 C64 F64 -10.2(4) . . . . ?
C60 C59 C64 C63 0.9(4) . . . . ?
C22 C59 C64 C63 176.3(3) . . . . ?
F63 C63 C64 F64 3.5(4) . . . . ?
C62 C63 C64 F64 -174.9(3) . . . . ?
F63 C63 C64 C59 177.6(3) . . . . ?
C62 C63 C64 C59 -0.8(5) . . . . ?
C33 C32 C65 C70 -90.2(3) . . . . ?
C31 C32 C65 C70 102.8(3) . . . . ?
C33 C32 C65 C66 86.2(3) . . . . ?
C31 C32 C65 C66 -80.9(3) . . . . ?
C70 C65 C66 F66 177.3(3) . . . . ?
C32 C65 C66 F66 0.9(4) . . . . ?
C70 C65 C66 C67 0.9(4) . . . . ?
C32 C65 C66 C67 -175.5(2) . . . . ?
F66 C66 C67 F67 1.2(4) . . . . ?
C65 C66 C67 F67 177.8(2) . . . . ?
F66 C66 C67 C68 -176.3(3) . . . . ?
C65 C66 C67 C68 0.3(4) . . . . ?
F67 C67 C68 F68 6.3(4) . . . . ?
C66 C67 C68 F68 -176.1(3) . . . . ?
F67 C67 C68 C69 -179.5(2) . . . . ?
C66 C67 C68 C69 -1.9(4) . . . . ?
F68 C68 C69 F69 -2.6(4) . . . . ?
C67 C68 C69 F69 -177.3(3) . . . . ?
F68 C68 C69 C70 177.2(2) . . . . ?
C67 C68 C69 C70 2.4(4) . . . . ?
C66 C65 C70 F70 177.6(2) . . . . ?
C32 C65 C70 F70 -6.0(4) . . . . ?
C66 C65 C70 C69 -0.4(4) . . . . ?
C32 C65 C70 C69 176.0(2) . . . . ?
F69 C69 C70 F70 0.5(4) . . . . ?
C68 C69 C70 F70 -179.2(3) . . . . ?
F69 C69 C70 C65 178.5(3) . . . . ?
C68 C69 C70 C65 -1.3(4) . . . . ?
C36 C37 C71 C72 71.7(4) . . . . ?
C38 C37 C71 C72 -94.1(4) . . . . ?
C36 C37 C71 C76 -106.1(3) . . . . ?
C38 C37 C71 C76 88.0(3) . . . . ?
C76 C71 C72 F72 167.0(2) . . . . ?
C37 C71 C72 F72 -10.8(4) . . . . ?
C76 C71 C72 C73 1.0(4) . . . . ?
C37 C71 C72 C73 -176.8(3) . . . . ?
F72 C72 C73 F73 12.2(4) . . . . ?
C71 C72 C73 F73 179.0(2) . . . . ?
F72 C72 C73 C74 -168.7(2) . . . . ?
C71 C72 C73 C74 -2.0(4) . . . . ?
F73 C73 C74 F74 -1.8(5) . . . . ?
C72 C73 C74 F74 179.3(2) . . . . ?
F73 C73 C74 C75 -178.5(3) . . . . ?
C72 C73 C74 C75 2.5(4) . . . . ?
F74 C74 C75 F75 7.0(4) . . . . ?
C73 C74 C75 F75 -176.3(3) . . . . ?
F74 C74 C75 C76 -178.9(2) . . . . ?
C73 C74 C75 C76 -2.2(4) . . . . ?
F75 C75 C76 F76 -4.2(4) . . . . ?
C74 C75 C76 F76 -178.3(2) . . . . ?
F75 C75 C76 C71 175.3(2) . . . . ?
C74 C75 C76 C71 1.2(4) . . . . ?
C72 C71 C76 F76 178.9(2) . . . . ?
C37 C71 C76 F76 -3.2(4) . . . . ?
C72 C71 C76 C75 -0.6(4) . . . . ?
C37 C71 C76 C75 177.3(3) . . . . ?
C43 C42 C77 C78 -100.6(2) . . . . ?
C41 C42 C77 C78 89.7(2) . . . . ?
C43 C42 C77 C82 78.2(2) . . . . ?
C41 C42 C77 C82 -91.6(2) . . . . ?
C82 C77 C78 F78 178.78(19) . . . . ?
C42 C77 C78 F78 -2.5(2) . . . . ?
C82 C77 C78 C79 0.0 . . . . ?
C42 C77 C78 C79 178.72(18) . . . . ?
F78 C78 C79 F79 2.11(18) . . . . ?
C77 C78 C79 F79 -179.08(18) . . . . ?
F78 C78 C79 C80 -178.81(18) . . . . ?
C77 C78 C79 C80 0.0 . . . . ?
F79 C79 C80 F80 1.91(19) . . . . ?
C78 C79 C80 F80 -177.17(18) . . . . ?
F79 C79 C80 C81 179.08(18) . . . . ?
C78 C79 C80 C81 0.0 . . . . ?
F80 C80 C81 F81 -3.3(2) . . . . ?
C79 C80 C81 F81 179.5(2) . . . . ?
F80 C80 C81 C82 177.16(18) . . . . ?
C79 C80 C81 C82 0.0 . . . . ?
F81 C81 C82 F82 -3.93(19) . . . . ?
C80 C81 C82 F82 175.63(18) . . . . ?
F81 C81 C82 C77 -179.56(19) . . . . ?
C80 C81 C82 C77 0.0 . . . . ?
C78 C77 C82 F82 -175.64(18) . . . . ?
C42 C77 C82 F82 5.6(2) . . . . ?
C78 C77 C82 C81 0.0 . . . . ?
C42 C77 C82 C81 -178.72(18) . . . . ?
C88 C83 C84 C85 -1.0(4) . . . . ?
C89 C83 C84 C85 -177.0(2) . . . . ?
C83 C84 C85 C86 1.0(4) . . . . ?
C84 C85 C86 C87 -0.7(4) . . . . ?
C85 C86 C87 C88 0.3(4) . . . . ?
C86 C87 C88 C83 -0.2(4) . . . . ?
C84 C83 C88 C87 0.5(4) . . . . ?
C89 C83 C88 C87 176.2(2) . . . . ?
C7 C8 N1 C11 179.8(2) . . . . ?
C9 C8 N1 C11 -0.1(3) . . . . ?
C7 C8 N1 Co1 -2.0(4) . . . . ?
C9 C8 N1 Co1 178.10(15) . . . . ?
C12 C11 N1 C8 -174.3(2) . . . . ?
C10 C11 N1 C8 2.1(3) . . . . ?
C12 C11 N1 Co1 7.4(3) . . . . ?
C10 C11 N1 Co1 -176.17(15) . . . . ?
C14 C13 N2 C16 0.1(3) . . . . ?
C12 C13 N2 C16 -179.6(2) . . . . ?
C14 C13 N2 Co1 -176.05(17) . . . . ?
C12 C13 N2 Co1 4.2(3) . . . . ?
C15 C16 N2 C13 -0.4(3) . . . . ?
C17 C16 N2 C13 175.1(2) . . . . ?
C15 C16 N2 Co1 175.65(16) . . . . ?
C17 C16 N2 Co1 -8.8(3) . . . . ?
C22 C21 N3 C18 -173.4(3) . . . . ?
C20 C21 N3 C18 -1.1(3) . . . . ?
C22 C21 N3 Co1 8.7(4) . . . . ?
C20 C21 N3 Co1 -178.98(16) . . . . ?
C17 C18 N3 C21 -175.1(2) . . . . ?
C19 C18 N3 C21 -2.2(3) . . . . ?
C17 C18 N3 Co1 2.8(4) . . . . ?
C19 C18 N3 Co1 175.63(16) . . . . ?
C24 C23 N4 C26 -0.9(3) . . . . ?
C22 C23 N4 C26 173.1(2) . . . . ?
C24 C23 N4 Co1 -174.73(17) . . . . ?
C22 C23 N4 Co1 -0.8(4) . . . . ?
C7 C26 N4 C23 176.8(2) . . . . ?
C25 C26 N4 C23 -0.3(3) . . . . ?
C7 C26 N4 Co1 -9.4(3) . . . . ?
C25 C26 N4 Co1 173.51(16) . . . . ?
C29 C28 N5 C31 -0.8(2) . . . . ?
C27 C28 N5 C31 -179.3(2) . . . . ?
C29 C28 N5 Co2 179.36(17) . . . . ?
C27 C28 N5 Co2 0.9(3) . . . . ?
C30 C31 N5 C28 3.8(2) . . . . ?
C32 C31 N5 C28 -175.8(2) . . . . ?
C30 C31 N5 Co2 -176.44(17) . . . . ?
C32 C31 N5 Co2 4.0(3) . . . . ?
C32 C33 N6 C36 -175.9(2) . . . . ?
C34 C33 N6 C36 2.5(3) . . . . ?
C32 C33 N6 Co2 1.5(3) . . . . ?
C34 C33 N6 Co2 179.96(17) . . . . ?
C37 C36 N6 C33 176.2(3) . . . . ?
C35 C36 N6 C33 -3.9(3) . . . . ?
C37 C36 N6 Co2 -1.3(4) . . . . ?
C35 C36 N6 Co2 178.67(18) . . . . ?
C42 C41 N7 C38 -177.8(2) . . . . ?
C40 C41 N7 C38 3.6(3) . . . . ?
C42 C41 N7 Co2 6.2(3) . . . . ?
C40 C41 N7 Co2 -172.37(17) . . . . ?
C39 C38 N7 C41 -5.2(3) . . . . ?
C37 C38 N7 C41 -174.2(2) . . . . ?
C39 C38 N7 Co2 170.6(2) . . . . ?
C37 C38 N7 Co2 1.6(4) . . . . ?
C42 C43 N8 C46 -178.3(2) . . . . ?
C44 C43 N8 C46 -4.7(3) . . . . ?
C42 C43 N8 Co2 7.6(4) . . . . ?
C44 C43 N8 Co2 -178.72(16) . . . . ?
C27 C46 N8 C43 179.2(3) . . . . ?
C45 C46 N8 C43 0.1(3) . . . . ?
C27 C46 N8 Co2 -6.6(4) . . . . ?
C45 C46 N8 Co2 174.27(16) . . . . ?

_refine_diff_density_max         0.666
_refine_diff_density_min         -0.565
_refine_diff_density_rms         0.056

_shelx_res_file                  
;
TITL lyj20181024_1_0m_a.res in P-1
    1_sq.res
    created by SHELXL-2018/3 at 20:20:07 on 17-Sep-2019
CELL 0.71073 14.4216   15.2607   20.6320   67.7449   84.9487   74.9246
ZERR 2.00 0.0022 0.0025 0.0037 0.001 0.002 0.001
LATT 1
SFAC C  H  N  Co F
UNIT 178 56 16 4 60
L.S.  6  0  7
ACTA
BOND $H
FMAP 2
PLAN 2
delu 0.002  N4 C23  C73 C74  C77 C82
OMIT -1 51
SIZE 0.2 0.20 0.18
CONF
TEMP -100.000
ABIN
WGHT    0.050000
FVAR       0.09695
C1    1    0.197480    0.541323    0.446599    11.00000    0.03573    0.03666 =
         0.05249   -0.01192   -0.00629   -0.00980
C2    1    0.147520    0.581326    0.380795    11.00000    0.04049    0.05244 =
         0.04666   -0.01649   -0.00372   -0.01525
AFIX  43
H2    2    0.087950    0.566963    0.378361    11.00000   -1.20000
AFIX   0
C3    1    0.184001    0.640321    0.320791    11.00000    0.03728    0.04953 =
         0.05790   -0.01266    0.00597   -0.01693
AFIX  43
H3    2    0.149711    0.665578    0.277692    11.00000   -1.20000
AFIX   0
C4    1    0.268510    0.662317    0.323154    11.00000    0.03668    0.04543 =
         0.05819   -0.01154   -0.00742   -0.01278
AFIX  43
H4    2    0.292660    0.704437    0.282164    11.00000   -1.20000
AFIX   0
C5    1    0.321616    0.621256    0.388452    11.00000    0.03105    0.04115 =
         0.05188   -0.01213    0.00226   -0.00755
AFIX  43
H5    2    0.381503    0.635462    0.390134    11.00000   -1.20000
AFIX   0
C6    1    0.285636    0.561099    0.448827    11.00000    0.03245    0.03367 =
         0.05502   -0.01520   -0.00406   -0.00919
C7    1    0.346343    0.506631    0.515666    11.00000    0.02909    0.03748 =
         0.04882   -0.01038    0.00246   -0.00542
C8    1    0.398430    0.410897    0.525293    11.00000    0.04428    0.03349 =
         0.04262   -0.00807    0.00587   -0.00891
C9    1    0.400887    0.372358    0.469059    11.00000    0.03808    0.04469 =
         0.04616   -0.01486    0.00683   -0.00923
AFIX  43
H9    2    0.368781    0.404582    0.424908    11.00000   -1.20000
AFIX   0
C10   1    0.461338    0.277338    0.495432    11.00000    0.03586    0.03945 =
         0.04305   -0.01195    0.00725   -0.01299
AFIX  43
H10   2    0.480934    0.232967    0.471796    11.00000   -1.20000
AFIX   0
C11   1    0.488705    0.260475    0.569400    11.00000    0.02978    0.03866 =
         0.05350   -0.01809   -0.00480   -0.01218
C12   1    0.536305    0.178942    0.615329    11.00000    0.03290    0.03339 =
         0.04920   -0.01208    0.00454   -0.00643
C13   1    0.555602    0.158021    0.687914    11.00000    0.04413    0.04153 =
         0.04654   -0.01455    0.00946   -0.00966
C14   1    0.598383    0.063435    0.738696    11.00000    0.04117    0.04479 =
         0.05315   -0.01741   -0.01088    0.01065
AFIX  43
H14   2    0.618779    0.004035    0.730649    11.00000   -1.20000
AFIX   0
C15   1    0.604276    0.074778    0.800649    11.00000    0.04205    0.04101 =
         0.05117   -0.01383    0.00476   -0.00603
AFIX  43
H15   2    0.628963    0.025356    0.844057    11.00000   -1.20000
AFIX   0
C16   1    0.565712    0.176092    0.786602    11.00000    0.03583    0.04053 =
         0.05762   -0.01614   -0.01510   -0.01041
C17   1    0.565583    0.219712    0.836490    11.00000    0.03814    0.04276 =
         0.05290   -0.01578    0.00176   -0.01499
C18   1    0.535224    0.316830    0.819305    11.00000    0.03691    0.04154 =
         0.05079   -0.01602    0.00738   -0.01279
C19   1    0.552719    0.357922    0.869053    11.00000    0.04855    0.04332 =
         0.05679   -0.01486   -0.00383   -0.01347
AFIX  43
H19   2    0.582294    0.324049    0.914048    11.00000   -1.20000
AFIX   0
C20   1    0.514480    0.462816    0.833996    11.00000    0.03680    0.04676 =
         0.05672   -0.01633   -0.00534   -0.01718
AFIX  43
H20   2    0.509330    0.512634    0.852049    11.00000   -1.20000
AFIX   0
C21   1    0.485181    0.473862    0.762905    11.00000    0.04563    0.04936 =
         0.05069   -0.01617   -0.00454   -0.02160
C22   1    0.440123    0.567281    0.715526    11.00000    0.04571    0.04586 =
         0.05077   -0.01158   -0.00008   -0.01354
C23   1    0.404394    0.575833    0.646058    11.00000    0.03940    0.04401 =
         0.04731   -0.01676   -0.00263    0.00552
C24   1    0.350016    0.668637    0.602558    11.00000    0.03767    0.03826 =
         0.04991   -0.01153    0.00086   -0.00891
AFIX  43
H24   2    0.338150    0.728916    0.609136    11.00000   -1.20000
AFIX   0
C25   1    0.316813    0.650389    0.545922    11.00000    0.03325    0.04587 =
         0.05827   -0.02444   -0.00342    0.00515
AFIX  43
H25   2    0.276659    0.696203    0.507520    11.00000   -1.20000
AFIX   0
C26   1    0.356499    0.550363    0.559609    11.00000    0.03901    0.03846 =
         0.05206   -0.01472    0.00396   -0.00916
C27   1    0.151810    0.491222    0.510567    11.00000    0.03777    0.04191 =
         0.04599   -0.01238   -0.00473   -0.00727
C28   1    0.104713    0.552703    0.549685    11.00000    0.03684    0.03305 =
         0.04551   -0.00855   -0.00819   -0.01166
C29   1    0.091742    0.652877    0.522630    11.00000    0.04416    0.04123 =
         0.05086   -0.01082    0.00058   -0.01999
AFIX  43
H29   2    0.113902    0.691250    0.479011    11.00000   -1.20000
AFIX   0
C30   1    0.040836    0.685252    0.571151    11.00000    0.03989    0.03319 =
         0.04793   -0.00668   -0.01193    0.01324
AFIX  43
H30   2    0.017063    0.751880    0.565661    11.00000   -1.20000
AFIX   0
C31   1    0.029117    0.607773    0.628734    11.00000    0.03814    0.03116 =
         0.04233   -0.00809   -0.00885   -0.00226
C32   1   -0.010249    0.603569    0.692925    11.00000    0.03771    0.03310 =
         0.05197   -0.01084   -0.00005    0.00271
C33   1   -0.009746    0.523805    0.753022    11.00000    0.03987    0.04108 =
         0.05173   -0.01638    0.00982   -0.00807
C34   1   -0.038792    0.524395    0.820499    11.00000    0.03930    0.04552 =
         0.05172   -0.01746    0.01234   -0.00686
AFIX  43
H34   2   -0.060559    0.581231    0.831737    11.00000   -1.20000
AFIX   0
C35   1   -0.030886    0.433586    0.865347    11.00000    0.05300    0.04381 =
         0.05081   -0.01469    0.01486   -0.00459
AFIX  43
H35   2   -0.043294    0.411956    0.914162    11.00000   -1.20000
AFIX   0
C36   1    0.001224    0.374607    0.822505    11.00000    0.05422    0.04523 =
         0.04588   -0.01583    0.00819   -0.01884
C37   1    0.012980    0.277242    0.847664    11.00000    0.05266    0.04467 =
         0.04929   -0.01577    0.01470   -0.01426
C38   1    0.035480    0.216734    0.805652    11.00000    0.04995    0.03766 =
         0.05288   -0.01360    0.00772   -0.01127
C39   1    0.022653    0.127601    0.826143    11.00000    0.05909    0.04444 =
         0.04634   -0.00955    0.00687   -0.01957
AFIX  43
H39   2    0.003988    0.090131    0.871394    11.00000   -1.20000
AFIX   0
C40   1    0.041206    0.099818    0.770284    11.00000    0.04997    0.03491 =
         0.04783   -0.00949    0.00243   -0.00948
AFIX  43
H40   2    0.039744    0.038297    0.769598    11.00000   -1.20000
AFIX   0
C41   1    0.063372    0.179739    0.712588    11.00000    0.04131    0.04114 =
         0.05233   -0.01419    0.00770   -0.01375
C42   1    0.087150    0.185425    0.642983    11.00000    0.04007    0.03630 =
         0.04505   -0.00999   -0.00873   -0.00976
C43   1    0.117747    0.260630    0.591787    11.00000    0.04049    0.03914 =
         0.04910   -0.01432    0.00578   -0.01253
C44   1    0.154204    0.253096    0.525703    11.00000    0.03862    0.04275 =
         0.04771   -0.01494    0.00525   -0.01193
AFIX  43
H44   2    0.159774    0.200316    0.510675    11.00000   -1.20000
AFIX   0
C45   1    0.179609    0.343078    0.488749    11.00000    0.04232    0.04851 =
         0.04744   -0.01888    0.01053   -0.01193
AFIX  43
H45   2    0.211598    0.361432    0.445190    11.00000   -1.20000
AFIX   0
C46   1    0.145709    0.401394    0.532478    11.00000    0.03566    0.03983 =
         0.04574   -0.01194    0.00573   -0.00814
C47   1    0.571553    0.091895    0.593133    11.00000    0.03474    0.03555 =
         0.04418   -0.01091    0.00455   -0.00391
C48   1    0.507705    0.038112    0.595485    11.00000    0.03820    0.03643 =
         0.05156   -0.01412    0.00869   -0.00537
C49   1    0.538208   -0.045456    0.579477    11.00000    0.02608    0.04686 =
         0.05731   -0.02179   -0.00578   -0.00505
C50   1    0.632145   -0.074144    0.558355    11.00000    0.03529    0.03308 =
         0.05538   -0.00862    0.00504   -0.00089
C51   1    0.693720   -0.019717    0.555252    11.00000    0.03337    0.03631 =
         0.05672   -0.01310    0.00885   -0.00512
C52   1    0.664877    0.063870    0.572137    11.00000    0.03317    0.03770 =
         0.05036   -0.01107    0.00294   -0.00201
C53   1    0.606927    0.158489    0.902840    11.00000    0.04274    0.05686 =
         0.04880   -0.01733   -0.00305   -0.01700
C54   1    0.708900    0.123849    0.913893    11.00000    0.04806    0.04857 =
         0.05318   -0.00798   -0.00760   -0.02148
C55   1    0.751620    0.065176    0.980650    11.00000    0.04197    0.04707 =
         0.06534   -0.01345   -0.00693   -0.01203
C56   1    0.694536    0.033968    1.038856    11.00000    0.05661    0.04157 =
         0.05472   -0.00883   -0.00738   -0.02135
C57   1    0.594388    0.063717    1.032302    11.00000    0.05402    0.04995 =
         0.05012   -0.00920    0.00178   -0.02113
C58   1    0.553125    0.124025    0.964439    11.00000    0.05434    0.03851 =
         0.05152   -0.01226    0.00073   -0.00730

C59   1    0.428186    0.648599    0.735214    11.00000    0.04149    0.05246 =
         0.05355   -0.01436   -0.00529   -0.01799
C60   1    0.494660    0.704269    0.719558    11.00000    0.06143    0.04905 =
         0.04915   -0.01200    0.00511   -0.02452
C61   1    0.483764    0.779887    0.743426    11.00000    0.06061    0.05333 =
         0.04578   -0.01287   -0.00861   -0.02209
C62   1    0.404455    0.799459    0.784511    11.00000    0.05790    0.04918 =
         0.06834   -0.02193   -0.01241   -0.00886
C63   1    0.338015    0.743779    0.800414    11.00000    0.04082    0.05036 =
         0.07239   -0.02099   -0.00801   -0.00308
C64   1    0.349869    0.667953    0.776249    11.00000    0.05613    0.04650 =
         0.06541   -0.01667    0.00704   -0.01465
C65   1   -0.037842    0.699599    0.703951    11.00000    0.03982    0.03966 =
         0.05464   -0.01521    0.01190   -0.00902
C66   1    0.031275    0.734754    0.723102    11.00000    0.04123    0.04098 =
         0.05248   -0.01350    0.00969   -0.01059
C67   1    0.005670    0.817043    0.737605    11.00000    0.04857    0.04344 =
         0.05401   -0.01333    0.00973   -0.01185
C68   1   -0.089659    0.867257    0.733913    11.00000    0.05784    0.03746 =
         0.04807   -0.00740   -0.00808    0.00510
C69   1   -0.158561    0.834758    0.713319    11.00000    0.03927    0.03719 =
         0.06113   -0.01095    0.00283    0.00438
C70   1   -0.132815    0.749385    0.698755    11.00000    0.04374    0.04190 =
         0.05157   -0.01317   -0.01150    0.01082
C71   1   -0.021531    0.234128    0.917677    11.00000    0.05195    0.05371 =
         0.05019   -0.01539    0.00621   -0.02148
C72   1   -0.117612    0.245148    0.933992    11.00000    0.05189    0.03939 =
         0.05294   -0.01111    0.00783   -0.01049
C73   1   -0.146246    0.204189    1.005397    11.00000    0.05860    0.05251 =
         0.05587   -0.01537    0.00932   -0.01588
C74   1   -0.078236    0.150740    1.058402    11.00000    0.05544    0.04497 =
         0.05843   -0.01469    0.00341   -0.01558
C75   1    0.017079    0.140379    1.042520    11.00000    0.05765    0.04383 =
         0.05424   -0.01171   -0.00025   -0.01109
C76   1    0.047166    0.180424    0.972759    11.00000    0.05230    0.05307 =
         0.05848   -0.01816   -0.00424   -0.02342
AFIX  66
C77   1    0.095976    0.095599    0.628180    11.00000    0.03125    0.03621 =
         0.05057   -0.01250    0.00610   -0.01020
C78   1    0.016214    0.078546    0.606254    11.00000    0.03770    0.03894 =
         0.05764   -0.01756    0.00915   -0.01887
C79   1    0.025311   -0.004642    0.591141    11.00000    0.03673    0.04070 =
         0.05488   -0.01635    0.00319   -0.01330
C80   1    0.114170   -0.070778    0.597954    11.00000    0.04052    0.03906 =
         0.05957   -0.01285   -0.01066   -0.00972
C81   1    0.193933   -0.053726    0.619880    11.00000    0.03268    0.04434 =
         0.06967   -0.02425    0.00942   -0.01358
C82   1    0.184837    0.029461    0.634993    11.00000    0.03804    0.03790 =
         0.06790   -0.01947    0.00090   -0.01421
AFIX   0
C83   1    0.294223    0.273945    0.748950    11.00000    0.03661    0.04664 =
         0.06360   -0.01722   -0.00368   -0.01084
C84   1    0.296453    0.254154    0.820182    11.00000    0.05174    0.04346 =
         0.06350   -0.01374   -0.01831   -0.01052
AFIX  43
H84   2    0.313719    0.188502    0.852393    11.00000   -1.20000
AFIX   0
C85   1    0.273413    0.330434    0.844337    11.00000    0.05889    0.04292 =
         0.06099   -0.01271    0.00696   -0.01323
AFIX  43
H85   2    0.275988    0.316858    0.893134    11.00000   -1.20000
AFIX   0
C86   1    0.246523    0.426824    0.797529    11.00000    0.03306    0.04640 =
         0.05750   -0.01407    0.00722   -0.00437
AFIX  43
H86   2    0.230096    0.478915    0.814252    11.00000   -1.20000
AFIX   0
C87   1    0.243922    0.446155    0.726228    11.00000    0.03752    0.04909 =
         0.06082   -0.01753    0.00638   -0.01303
AFIX  43
H87   2    0.225880    0.511795    0.694089    11.00000   -1.20000
AFIX   0
C88   1    0.267512    0.370211    0.701546    11.00000    0.04394    0.04684 =
         0.06149   -0.01738    0.00931   -0.01574
AFIX  43
H88   2    0.265471    0.383725    0.652731    11.00000   -1.20000
AFIX   0
C89   1    0.315264    0.186894    0.727541    11.00000    0.04149    0.04495 =
         0.05863   -0.01589    0.00887   -0.01778
AFIX 137
H89A  2    0.254751    0.174640    0.719315    11.00000   -1.50000
H89B  2    0.351902    0.129464    0.764893    11.00000   -1.50000
H89C  2    0.352847    0.199870    0.684470    11.00000   -1.50000
AFIX   0
CO1   4    0.469301    0.366907    0.670031    11.00000    0.03723    0.03979 =
         0.04965   -0.01475    0.00734   -0.01148
CO2   4    0.063893    0.389114    0.675327    11.00000    0.03717    0.03932 =
         0.04811   -0.01346    0.00864   -0.01070
F48   5    0.419777    0.060766    0.614479    11.00000    0.03851    0.04493 =
         0.05687   -0.01625    0.00818   -0.01117
F49   5    0.478192   -0.097977    0.584110    11.00000    0.03731    0.04375 =
         0.05677   -0.01581   -0.01006   -0.00653
F50   5    0.660385   -0.154106    0.545070    11.00000    0.04606    0.04382 =
         0.05485   -0.01875    0.00890   -0.01080
F51   5    0.782733   -0.048058    0.536368    11.00000    0.03918    0.04706 =
         0.06277   -0.02061    0.01314   -0.00964
F52   5    0.727223    0.114503    0.565129    11.00000    0.04393    0.04475 =
         0.05501   -0.01649    0.01004   -0.01412
F54   5    0.767976    0.148171    0.860736    11.00000    0.03685    0.04837 =
         0.05891   -0.01217   -0.00856   -0.01202
F55   5    0.843220    0.032860    0.991106    11.00000    0.04408    0.04902 =
         0.06258   -0.01448   -0.01151   -0.01144
F56   5    0.730486   -0.018633    1.104858    11.00000    0.06062    0.05345 =
         0.05432   -0.01083   -0.01387   -0.02027
F57   5    0.540948    0.037421    1.087391    11.00000    0.06063    0.04845 =
         0.05249   -0.00810    0.00299   -0.01436
F58   5    0.458852    0.150989    0.959637    11.00000    0.04700    0.04400 =
         0.05414   -0.01138    0.00703   -0.00669
F60   5    0.570880    0.676625    0.684265    11.00000    0.05567    0.05434 =
         0.05538   -0.01389    0.00945   -0.02242
F61   5    0.560840    0.809795    0.728054    11.00000    0.06186    0.05231 =
         0.05602   -0.01340   -0.01090   -0.01844
F62   5    0.392994    0.869445    0.810634    11.00000    0.06184    0.04996 =
         0.07158   -0.02187   -0.01553   -0.00656
F63   5    0.260373    0.766927    0.838614    11.00000    0.05156    0.06407 =
         0.06715   -0.02495   -0.00601   -0.01116
F64   5    0.281537    0.627604    0.789602    11.00000    0.04732    0.05697 =
         0.07129   -0.02464    0.01072   -0.01311
F66   5    0.120467    0.688275    0.731182    11.00000    0.04433    0.04677 =
         0.05558   -0.01533    0.00869   -0.01222
F67   5    0.067476    0.850317    0.757731    11.00000    0.05892    0.05050 =
         0.05984   -0.01768    0.00889   -0.02130
F68   5   -0.121155    0.949984    0.743199    11.00000    0.05840    0.04647 =
         0.05398   -0.01516   -0.01080    0.00700
F69   5   -0.250027    0.877822    0.705348    11.00000    0.04642    0.05368 =
         0.05523   -0.01673   -0.00903    0.01743
F70   5   -0.196065    0.718102    0.678594    11.00000    0.04003    0.04301 =
         0.06286   -0.01554   -0.01051    0.01207
F72   5   -0.186204    0.308996    0.888611    11.00000    0.04726    0.05243 =
         0.05946   -0.01355    0.01091   -0.01328
F73   5   -0.238608    0.220699    1.014263    11.00000    0.05227    0.05772 =
         0.06349   -0.01386    0.01306   -0.02059
F74   5   -0.104507    0.112918    1.125747    11.00000    0.06334    0.04653 =
         0.05701   -0.01410    0.00594   -0.01003
F75   5    0.081641    0.084918    1.092461    11.00000    0.06399    0.05388 =
         0.06336   -0.01385   -0.01008   -0.01820
F76   5    0.139933    0.165035    0.961808    11.00000    0.05384    0.05175 =
         0.05144   -0.01357   -0.00749   -0.01742
F78   5   -0.067205    0.137931    0.600728    11.00000    0.03934    0.03654 =
         0.06219   -0.01387   -0.01035   -0.00740
F79   5   -0.048101   -0.019444    0.570066    11.00000    0.04727    0.04427 =
         0.05433   -0.01211   -0.01174   -0.01383
F80   5    0.123094   -0.145754    0.581146    11.00000    0.04879    0.04346 =
         0.05975   -0.01980    0.00737   -0.01409
F81   5    0.279704   -0.115054    0.627518    11.00000    0.04274    0.05347 =
         0.06891   -0.02338   -0.00840    0.00655
F82   5    0.257342    0.042395    0.659563    11.00000    0.03746    0.04792 =
         0.07722   -0.02043   -0.00855   -0.01546
N1    3    0.448473    0.347062    0.582154    11.00000    0.04277    0.03673 =
         0.05706   -0.01682   -0.00372   -0.00312
N2    3    0.533815    0.230702    0.715530    11.00000    0.03308    0.03640 =
         0.04775   -0.01241    0.00425   -0.00891
N3    3    0.496366    0.388597    0.754886    11.00000    0.04034    0.04576 =
         0.05242   -0.01478    0.01038   -0.02440
N4    3    0.409957    0.507084    0.622379    11.00000    0.03381    0.03364 =
         0.05205   -0.01305    0.00580   -0.00793
N5    3    0.066915    0.519017    0.615311    11.00000    0.03643    0.03605 =
         0.05084   -0.01046    0.00369   -0.00884
N6    3    0.017704    0.430795    0.754196    11.00000    0.03558    0.03596 =
         0.04696   -0.01265    0.01298   -0.00351
N7    3    0.056332    0.259478    0.732939    11.00000    0.04187    0.04299 =
         0.04878   -0.01475    0.01094   -0.01413
N8    3    0.108544    0.347554    0.594709    11.00000    0.03292    0.03878 =
         0.04552   -0.01461    0.00884   -0.00623
HKLF 4


REM  lyj20181024_1_0m_a.res in P-1
REM wR2 = 0.1125, GooF = S = 1.065, Restrained GooF = 1.065 for all data
REM R1 = 0.0496 for 11615 Fo > 4sig(Fo) and 0.0572 for all 14661 data
REM 1151 parameters refined using 3 restraints

END

WGHT      0.0477      0.0000

REM Highest difference peak  0.666,  deepest hole -0.565,  1-sigma level  0.056
Q1    1   0.4672  0.3666  0.6189  11.00000  0.05    0.67
Q2    1   0.0633  0.3934  0.6211  11.00000  0.05    0.61
;
_shelx_res_checksum              71674

_shelx_fab_file                  
;
    1    0    0     -1.40      0.00
    2    0    0     -3.65      0.00
    3    0    0      0.09      0.00
    4    0    0     -0.38      0.00
    5    0    0      0.15      0.00
    6    0    0      0.46      0.00
    7    0    0      0.05      0.00
    8    0    0     -0.39      0.00
    9    0    0     -0.79      0.00
   10    0    0      0.39      0.00
   11    0    0     -0.43      0.00
   13    0    0      0.15      0.00
   14    0    0      0.19      0.00
   15    0    0      0.19      0.00
   16    0    0     -0.15      0.00
  -16    1    0      0.01      0.00
  -15    1    0      0.09      0.00
  -14    1    0     -0.14      0.00
  -13    1    0     -0.22      0.00
  -10    1    0     -0.05      0.00
   -9    1    0      0.01      0.00
   -8    1    0      0.59      0.00
   -7    1    0      0.28      0.00
   -6    1    0     -0.70      0.00
   -5    1    0      0.58      0.00
   -4    1    0      0.65      0.00
   -3    1    0     -0.04      0.00
   -2    1    0      0.61      0.00
   -1    1    0      3.85      0.00
    0    1    0    -11.87      0.00
    1    1    0     -5.44      0.00
    2    1    0      2.42      0.00
    3    1    0      0.51      0.00
    4    1    0      0.31      0.00
    5    1    0     -1.11      0.00
    6    1    0     -0.63      0.00
    7    1    0     -0.06      0.00
    8    1    0      0.54      0.00
    9    1    0     -0.01      0.00
   10    1    0     -0.01      0.00
   11    1    0     -0.49      0.00
   12    1    0     -0.14      0.00
   14    1    0      0.17      0.00
   15    1    0     -0.16      0.00
   16    1    0      0.03      0.00
  -16    2    0      0.38      0.00
  -15    2    0      0.17      0.00
  -14    2    0     -0.35      0.00
  -13    2    0      0.18      0.00
  -12    2    0      0.04      0.00
  -11    2    0     -0.46      0.00
   -9    2    0      0.27      0.00
   -8    2    0     -0.52      0.00
   -7    2    0     -0.12      0.00
   -6    2    0      0.15      0.00
   -5    2    0     -0.35      0.00
   -4    2    0      0.37      0.00
   -3    2    0      0.33      0.00
   -2    2    0     -2.24      0.00
   -1    2    0      1.58      0.00
    0    2    0      1.01      0.00
    1    2    0     -0.75      0.00
    2    2    0     -1.47      0.00
    3    2    0      1.24      0.00
    4    2    0      0.29      0.00
    5    2    0      0.30      0.00
    6    2    0      1.10      0.00
    7    2    0     -0.38      0.00
    8    2    0     -0.75      0.00
    9    2    0      0.85      0.00
   10    2    0     -0.08      0.00
   11    2    0      0.99      0.00
   12    2    0     -0.04      0.00
   13    2    0      0.18      0.00
   15    2    0     -0.03      0.00
   16    2    0      0.16      0.00
  -15    3    0     -0.48      0.00
  -14    3    0      0.10      0.00
  -13    3    0      0.23      0.00
  -12    3    0     -0.21      0.00
  -11    3    0      0.51      0.00
  -10    3    0     -0.54      0.00
   -9    3    0      0.39      0.00
   -8    3    0      0.35      0.00
   -7    3    0      0.08      0.00
   -6    3    0      0.18      0.00
   -5    3    0      0.23      0.00
   -4    3    0     -0.45      0.00
   -3    3    0     -0.81      0.00
   -2    3    0      0.97      0.00
   -1    3    0      0.60      0.00
    0    3    0     -0.87      0.00
    1    3    0      1.31      0.00
    2    3    0      2.66      0.00
    3    3    0     -0.68      0.00
    4    3    0     -0.07      0.00
    5    3    0     -0.06      0.00
    6    3    0     -0.57      0.00
    7    3    0      0.10      0.00
    8    3    0      0.93      0.00
    9    3    0     -1.04      0.00
   10    3    0      0.16      0.00
   11    3    0     -0.48      0.00
   12    3    0      0.14      0.00
   13    3    0     -0.02      0.00
   15    3    0      0.18      0.00
   16    3    0     -0.21      0.00
  -15    4    0      0.20      0.00
  -14    4    0      0.21      0.00
  -13    4    0     -0.13      0.00
  -12    4    0      0.10      0.00
  -11    4    0     -0.29      0.00
  -10    4    0      0.67      0.00
   -9    4    0     -0.32      0.00
   -8    4    0     -0.23      0.00
   -7    4    0     -0.10      0.00
   -6    4    0     -0.14      0.00
   -5    4    0     -0.17      0.00
   -4    4    0      0.06      0.00
   -3    4    0      0.43      0.00
   -2    4    0     -0.35      0.00
   -1    4    0      0.04      0.00
    0    4    0     -0.72      0.00
    1    4    0      0.24      0.00
    2    4    0     -0.06      0.00
    3    4    0      0.27      0.00
    4    4    0     -0.70      0.00
    5    4    0     -0.17      0.00
    6    4    0     -0.12      0.00
    7    4    0      0.55      0.00
    8    4    0     -0.48      0.00
    9    4    0      0.19      0.00
   10    4    0      0.13      0.00
   11    4    0      0.12      0.00
   12    4    0     -0.68      0.00
   13    4    0      0.04      0.00
   14    4    0     -0.43      0.00
   15    4    0     -0.68      0.00
   16    4    0      0.36      0.00
  -14    5    0      0.09      0.00
  -13    5    0     -0.16      0.00
  -12    5    0      0.11      0.00
  -11    5    0     -0.08      0.00
  -10    5    0     -0.52      0.00
   -9    5    0      0.18      0.00
   -8    5    0     -0.14      0.00
   -7    5    0      0.43      0.00
   -6    5    0     -0.37      0.00
   -5    5    0     -0.06      0.00
   -4    5    0      0.58      0.00
   -3    5    0     -0.72      0.00
   -2    5    0      0.13      0.00
   -1    5    0      0.09      0.00
    0    5    0      0.07      0.00
    1    5    0      0.00      0.00
    2    5    0     -0.04      0.00
    3    5    0     -0.01      0.00
    4    5    0     -0.17      0.00
    5    5    0      0.11      0.00
    6    5    0     -0.33      0.00
    7    5    0     -0.25      0.00
    8    5    0     -0.17      0.00
    9    5    0      0.49      0.00
   10    5    0      0.02      0.00
   11    5    0     -0.36      0.00
   12    5    0      0.12      0.00
   13    5    0      0.42      0.00
   14    5    0      0.00      0.00
  -14    6    0      0.09      0.00
  -13    6    0     -0.11      0.00
  -12    6    0     -0.26      0.00
  -11    6    0      0.43      0.00
  -10    6    0      0.32      0.00
   -9    6    0     -0.15      0.00
   -8    6    0      0.44      0.00
   -7    6    0     -0.60      0.00
   -6    6    0      0.01      0.00
   -5    6    0      0.46      0.00
   -4    6    0     -0.24      0.00
   -3    6    0     -0.43      0.00
   -2    6    0      0.72      0.00
   -1    6    0      0.50      0.00
    0    6    0     -0.73      0.00
    1    6    0      0.18      0.00
    2    6    0     -0.26      0.00
    3    6    0     -0.36      0.00
    4    6    0      0.28      0.00
    5    6    0     -0.06      0.00
    6    6    0      0.55      0.00
    7    6    0      0.36      0.00
    8    6    0     -0.01      0.00
    9    6    0     -0.35      0.00
   10    6    0      0.11      0.00
   11    6    0      0.03      0.00
   12    6    0      0.43      0.00
   13    6    0     -0.08      0.00
   14    6    0     -0.44      0.00
   15    6    0      0.00      0.00
  -13    7    0     -0.17      0.00
  -12    7    0      0.74      0.00
  -11    7    0     -0.64      0.00
  -10    7    0     -0.12      0.00
   -9    7    0     -0.27      0.00
   -8    7    0      0.22      0.00
   -7    7    0      0.11      0.00
   -6    7    0      0.20      0.00
   -5    7    0      0.03      0.00
   -4    7    0      0.41      0.00
   -3    7    0     -0.23      0.00
   -2    7    0      0.78      0.00
   -1    7    0     -0.76      0.00
    0    7    0      0.28      0.00
    1    7    0      0.20      0.00
    2    7    0     -0.14      0.00
    3    7    0     -0.12      0.00
    4    7    0     -0.52      0.00
    5    7    0      0.04      0.00
    6    7    0      0.38      0.00
    7    7    0      0.17      0.00
    8    7    0      0.03      0.00
    9    7    0     -0.06      0.00
   10    7    0     -0.27      0.00
   11    7    0      0.01      0.00
   12    7    0      0.14      0.00
   13    7    0     -0.20      0.00
   14    7    0      0.28      0.00
   15    7    0      0.21      0.00
  -12    8    0     -0.26      0.00
  -11    8    0      0.04      0.00
  -10    8    0      0.06      0.00
   -9    8    0      0.64      0.00
   -8    8    0     -0.53      0.00
   -7    8    0     -0.21      0.00
   -6    8    0      0.20      0.00
   -5    8    0      0.02      0.00
   -4    8    0     -0.67      0.00
   -3    8    0     -0.05      0.00
   -2    8    0      0.00      0.00
   -1    8    0     -0.59      0.00
    0    8    0     -0.43      0.00
    1    8    0      0.03      0.00
    2    8    0      0.49      0.00
    3    8    0     -0.07      0.00
    4    8    0      0.64      0.00
    5    8    0     -0.04      0.00
    6    8    0     -0.18      0.00
    7    8    0     -1.32      0.00
    8    8    0     -0.10      0.00
    9    8    0      0.22      0.00
   10    8    0      0.46      0.00
   11    8    0     -0.15      0.00
   12    8    0     -0.63      0.00
   13    8    0      0.16      0.00
   14    8    0      0.22      0.00
   15    8    0     -0.04      0.00
   16    8    0      0.25      0.00
  -12    9    0     -0.28      0.00
  -10    9    0     -0.07      0.00
   -9    9    0      0.01      0.00
   -8    9    0      0.23      0.00
   -7    9    0     -0.04      0.00
   -6    9    0      0.01      0.00
   -5    9    0     -0.09      0.00
   -4    9    0     -0.15      0.00
   -3    9    0      0.57      0.00
   -2    9    0     -0.62      0.00
   -1    9    0      0.53      0.00
    0    9    0      0.65      0.00
    1    9    0      0.09      0.00
    2    9    0      0.07      0.00
    3    9    0      0.06      0.00
    4    9    0      0.15      0.00
    5    9    0      0.06      0.00
    6    9    0     -0.34      0.00
    7    9    0      1.28      0.00
    8    9    0      0.17      0.00
    9    9    0      0.06      0.00
   10    9    0     -0.41      0.00
   11    9    0     -0.31      0.00
   12    9    0      0.80      0.00
   13    9    0     -0.22      0.00
   14    9    0     -0.08      0.00
   15    9    0     -0.61      0.00
   16    9    0      0.00      0.00
  -11   10    0      0.07      0.00
   -9   10    0     -0.46      0.00
   -8   10    0     -0.61      0.00
   -7   10    0      0.29      0.00
   -6   10    0     -0.02      0.00
   -5   10    0     -0.04      0.00
   -4   10    0     -0.07      0.00
   -3   10    0     -0.32      0.00
   -2   10    0      0.46      0.00
   -1   10    0     -0.06      0.00
    0   10    0     -0.46      0.00
    1   10    0     -0.06      0.00
    2   10    0     -1.08      0.00
    3   10    0      0.54      0.00
    4   10    0     -0.39      0.00
    5   10    0     -0.12      0.00
    6   10    0      0.26      0.00
    7   10    0     -0.41      0.00
    8   10    0     -0.15      0.00
    9   10    0      0.02      0.00
   10   10    0     -0.22      0.00
   11   10    0      0.76      0.00
   12   10    0      0.06      0.00
   13   10    0     -0.25      0.00
   14   10    0      0.10      0.00
   15   10    0      0.31      0.00
  -10   11    0     -0.16      0.00
   -9   11    0      0.27      0.00
   -8   11    0      0.65      0.00
   -7   11    0      0.16      0.00
   -6   11    0     -0.02      0.00
   -5   11    0      0.21      0.00
   -4   11    0      0.07      0.00
   -3   11    0      0.80      0.00
   -2   11    0      0.10      0.00
   -1   11    0     -0.29      0.00
    0   11    0      0.07      0.00
    1   11    0      0.28      0.00
    2   11    0      1.29      0.00
    3   11    0     -0.39      0.00
    4   11    0     -0.49      0.00
    5   11    0      0.06      0.00
    6   11    0     -0.17      0.00
    7   11    0      0.32      0.00
    8   11    0     -0.26      0.00
    9   11    0     -0.23      0.00
   10   11    0      0.59      0.00
   11   11    0     -0.73      0.00
   12   11    0     -0.52      0.00
   13   11    0      0.60      0.00
   14   11    0      0.06      0.00
   -9   12    0     -0.21      0.00
   -8   12    0     -0.23      0.00
   -7   12    0     -0.19      0.00
   -6   12    0     -0.35      0.00
   -5   12    0      0.00      0.00
   -4   12    0      0.01      0.00
   -3   12    0     -0.74      0.00
   -2   12    0     -0.39      0.00
   -1   12    0      0.19      0.00
    0   12    0      0.19      0.00
    1   12    0     -0.09      0.00
    2   12    0     -0.97      0.00
    3   12    0      0.37      0.00
    4   12    0      0.14      0.00
    5   12    0     -0.19      0.00
    6   12    0      0.36      0.00
    7   12    0     -0.24      0.00
    8   12    0      0.04      0.00
    9   12    0      0.57      0.00
   10   12    0     -0.81      0.00
   11   12    0      0.67      0.00
   14   12    0     -0.36      0.00
   -7   13    0     -0.07      0.00
   -6   13    0      0.72      0.00
   -5   13    0     -0.45      0.00
   -4   13    0      0.04      0.00
   -3   13    0      0.11      0.00
   -2   13    0      0.42      0.00
   -1   13    0     -0.19      0.00
    0   13    0     -0.03      0.00
    1   13    0     -0.41      0.00
    2   13    0      0.52      0.00
    3   13    0     -0.54      0.00
    4   13    0      0.19      0.00
    5   13    0      0.37      0.00
    6   13    0      0.27      0.00
    7   13    0     -0.14      0.00
    8   13    0     -0.02      0.00
    9   13    0     -0.39      0.00
   10   13    0      0.36      0.00
   14   13    0      0.19      0.00
   -5   14    0      0.13      0.00
   -4   14    0      0.09      0.00
   -3   14    0      0.12      0.00
   -2   14    0     -0.05      0.00
   -1   14    0     -0.05      0.00
    0   14    0     -0.20      0.00
    1   14    0      0.16      0.00
    2   14    0      0.13      0.00
    3   14    0      0.17      0.00
    4   14    0     -0.17      0.00
    5   14    0      0.01      0.00
    6   14    0      0.11      0.00
    7   14    0     -0.34      0.00
    8   14    0      0.23      0.00
    9   14    0      0.26      0.00
   13   14    0     -0.63      0.00
   -3   15    0      0.07      0.00
   -2   15    0      0.11      0.00
   -1   15    0     -0.16      0.00
    0   15    0      0.03      0.00
    1   15    0      0.20      0.00
    2   15    0      0.32      0.00
    3   15    0      0.19      0.00
    4   15    0     -0.18      0.00
    5   15    0      0.05      0.00
    6   15    0     -0.67      0.00
    7   15    0      0.05      0.00
    8   15    0     -0.10      0.00
    9   15    0     -0.34      0.00
   -1   16    0      0.00      0.00
    0   16    0      0.53      0.00
    1   16    0      0.18      0.00
    2   16    0     -0.38      0.00
    3   16    0     -0.70      0.00
    3   17    0      0.06      0.00
    4   17    0      0.02      0.00
    5   17    0      0.22      0.00
    6   17    0     -0.26      0.00
   -9  -16    1     -0.16      0.00
   -8  -16    1      0.06      0.00
   -6  -16    1      0.36      0.00
   -4  -16    1     -0.03      0.00
   -2  -16    1     -0.07      0.00
   -1  -16    1      0.22      0.00
    0  -16    1      0.32      0.00
    1  -16    1     -0.06      0.00
  -11  -15    1     -0.01      0.00
   -8  -15    1      0.17      0.00
   -4  -15    1     -0.22      0.00
   -3  -15    1      0.50      0.00
   -2  -15    1      0.46      0.00
   -1  -15    1      0.12      0.00
    0  -15    1      0.04      0.00
    1  -15    1     -0.12      0.00
  -12  -14    1      0.48      0.00
   -9  -14    1      0.47      0.00
   -8  -14    1     -0.08      0.00
   -7  -14    1     -0.26      0.00
   -6  -14    1      0.47      0.00
   -5  -14    1      0.25      0.00
   -4  -14    1     -0.02      0.00
   -3  -14    1     -0.02      0.00
   -2  -14    1      0.07      0.00
   -1  -14    1      0.02      0.00
    0  -14    1     -0.22      0.00
    1  -14    1     -0.23      0.00
    2  -14    1      0.14      0.00
    3  -14    1      0.19      0.00
    4  -14    1      0.15      0.00
    5  -14    1      0.09      0.00
  -13  -13    1      0.44      0.00
   -9  -13    1     -0.53      0.00
   -8  -13    1      0.13      0.00
   -7  -13    1     -0.06      0.00
   -6  -13    1      0.20      0.00
   -5  -13    1      0.14      0.00
   -4  -13    1     -0.01      0.00
   -3  -13    1     -0.17      0.00
   -2  -13    1      0.30      0.00
   -1  -13    1     -0.74      0.00
    0  -13    1     -0.09      0.00
    1  -13    1      0.03      0.00
    2  -13    1      0.20      0.00
    3  -13    1     -0.24      0.00
    4  -13    1      0.05      0.00
    5  -13    1     -0.66      0.00
    6  -13    1      0.88      0.00
  -14  -12    1     -0.40      0.00
  -13  -12    1     -0.07      0.00
  -10  -12    1     -0.67      0.00
   -9  -12    1      0.76      0.00
   -8  -12    1     -0.28      0.00
   -7  -12    1      0.05      0.00
   -6  -12    1      0.38      0.00
   -5  -12    1     -0.29      0.00
   -4  -12    1      0.09      0.00
   -3  -12    1      0.05      0.00
   -2  -12    1     -1.16      0.00
   -1  -12    1      0.69      0.00
    0  -12    1      0.29      0.00
    1  -12    1      0.05      0.00
    2  -12    1     -0.19      0.00
    3  -12    1     -0.11      0.00
    4  -12    1     -0.28      0.00
    5  -12    1      0.24      0.00
    6  -12    1     -0.56      0.00
    7  -12    1     -0.16      0.00
    8  -12    1     -0.29      0.00
  -14  -11    1      0.50      0.00
  -12  -11    1     -0.60      0.00
  -11  -11    1     -0.41      0.00
  -10  -11    1      0.90      0.00
   -9  -11    1     -0.14      0.00
   -8  -11    1     -0.09      0.00
   -7  -11    1      0.32      0.00
   -6  -11    1     -0.49      0.00
   -5  -11    1     -0.21      0.00
   -4  -11    1     -0.66      0.00
   -3  -11    1      0.25      0.00
   -2  -11    1      1.72      0.00
   -1  -11    1     -0.29      0.00
    0  -11    1     -0.16      0.00
    1  -11    1      0.08      0.00
    2  -11    1      0.01      0.00
    3  -11    1      0.62      0.00
    4  -11    1      0.00      0.00
    5  -11    1      0.47      0.00
    6  -11    1      0.27      0.00
    7  -11    1      0.31      0.00
    8  -11    1      0.47      0.00
    9  -11    1      0.02      0.00
  -14  -10    1     -0.12      0.00
  -13  -10    1     -0.15      0.00
  -12  -10    1      0.59      0.00
  -11  -10    1      0.53      0.00
  -10  -10    1     -0.50      0.00
   -9  -10    1     -0.55      0.00
   -8  -10    1     -0.12      0.00
   -7  -10    1     -0.14      0.00
   -6  -10    1      0.22      0.00
   -5  -10    1      0.12      0.00
   -4  -10    1      0.25      0.00
   -3  -10    1      0.16      0.00
   -2  -10    1     -1.97      0.00
   -1  -10    1      0.41      0.00
    0  -10    1     -0.16      0.00
    1  -10    1     -0.36      0.00
    2  -10    1      0.38      0.00
    3  -10    1     -0.44      0.00
    4  -10    1     -0.32      0.00
    5  -10    1     -0.03      0.00
    6  -10    1     -0.33      0.00
    7  -10    1     -0.06      0.00
    8  -10    1     -0.47      0.00
   10  -10    1      0.38      0.00
  -15   -9    1     -0.19      0.00
  -14   -9    1     -0.13      0.00
  -13   -9    1     -0.33      0.00
  -12   -9    1      0.41      0.00
  -11   -9    1     -0.48      0.00
  -10   -9    1     -0.16      0.00
   -9   -9    1      0.46      0.00
   -8   -9    1      0.39      0.00
   -7   -9    1      0.80      0.00
   -6   -9    1     -0.51      0.00
   -5   -9    1      0.12      0.00
   -4   -9    1      0.21      0.00
   -3   -9    1     -0.10      0.00
   -2   -9    1      1.18      0.00
   -1   -9    1      0.00      0.00
    0   -9    1      0.14      0.00
    1   -9    1      0.31      0.00
    2   -9    1     -0.21      0.00
    3   -9    1      0.67      0.00
    4   -9    1     -0.05      0.00
    5   -9    1     -0.12      0.00
    6   -9    1      0.12      0.00
    7   -9    1      0.17      0.00
    8   -9    1     -0.11      0.00
    9   -9    1      0.34      0.00
  -15   -8    1     -0.04      0.00
  -14   -8    1      0.21      0.00
  -13   -8    1      0.48      0.00
  -12   -8    1     -0.53      0.00
  -11   -8    1      0.08      0.00
  -10   -8    1      0.30      0.00
   -9   -8    1      0.01      0.00
   -8   -8    1      0.11      0.00
   -7   -8    1     -1.47      0.00
   -6   -8    1      0.11      0.00
   -5   -8    1      0.05      0.00
   -4   -8    1      0.23      0.00
   -3   -8    1      0.06      0.00
   -2   -8    1      0.12      0.00
   -1   -8    1     -0.38      0.00
    0   -8    1     -0.18      0.00
    1   -8    1     -0.24      0.00
    2   -8    1     -0.08      0.00
    3   -8    1     -0.97      0.00
    4   -8    1     -0.46      0.00
    5   -8    1      0.33      0.00
    6   -8    1      0.26      0.00
    7   -8    1     -0.53      0.00
    8   -8    1      0.04      0.00
    9   -8    1      0.46      0.00
   10   -8    1     -0.15      0.00
   11   -8    1     -0.20      0.00
   12   -8    1     -0.14      0.00
  -17   -7    1     -0.12      0.00
  -16   -7    1     -0.37      0.00
  -15   -7    1      0.12      0.00
  -14   -7    1      0.11      0.00
  -13   -7    1     -0.05      0.00
  -12   -7    1      0.21      0.00
  -11   -7    1     -0.24      0.00
  -10   -7    1     -0.31      0.00
   -9   -7    1      0.00      0.00
   -8   -7    1     -0.21      0.00
   -7   -7    1      0.52      0.00
   -6   -7    1      0.75      0.00
   -5   -7    1     -0.20      0.00
   -4   -7    1     -0.50      0.00
   -3   -7    1     -0.20      0.00
   -2   -7    1     -0.48      0.00
   -1   -7    1      0.51      0.00
    0   -7    1     -0.27      0.00
    1   -7    1     -0.90      0.00
    2   -7    1      1.63      0.00
    3   -7    1      0.36      0.00
    4   -7    1      0.57      0.00
    5   -7    1     -0.20      0.00
    6   -7    1     -0.09      0.00
    7   -7    1      0.14      0.00
    8   -7    1      0.19      0.00
    9   -7    1     -0.58      0.00
   10   -7    1      0.10      0.00
   11   -7    1     -0.46      0.00
   12   -7    1      0.86      0.00
   13   -7    1     -0.44      0.00
  -17   -6    1      0.16      0.00
  -15   -6    1      0.17      0.00
  -14   -6    1     -0.09      0.00
  -13   -6    1     -0.18      0.00
  -12   -6    1      0.06      0.00
  -11   -6    1      0.02      0.00
  -10   -6    1      0.15      0.00
   -9   -6    1     -0.04      0.00
   -8   -6    1      0.09      0.00
   -7   -6    1      0.13      0.00
   -6   -6    1     -0.11      0.00
   -5   -6    1     -0.17      0.00
   -4   -6    1      0.57      0.00
   -3   -6    1     -0.34      0.00
   -2   -6    1     -0.01      0.00
   -1   -6    1     -0.13      0.00
    0   -6    1     -0.30      0.00
    1   -6    1      1.83      0.00
    2   -6    1     -0.54      0.00
    3   -6    1     -1.51      0.00
    4   -6    1      0.06      0.00
    5   -6    1      0.73      0.00
    6   -6    1     -0.13      0.00
    7   -6    1     -0.28      0.00
    8   -6    1      0.37      0.00
    9   -6    1      0.10      0.00
   10   -6    1      0.28      0.00
   11   -6    1      0.38      0.00
   12   -6    1     -0.44      0.00
   13   -6    1      0.16      0.00
   14   -6    1      0.28      0.00
  -14   -5    1     -0.26      0.00
  -13   -5    1      0.33      0.00
  -12   -5    1      0.07      0.00
  -11   -5    1     -0.07      0.00
  -10   -5    1      0.21      0.00
   -9   -5    1      0.42      0.00
   -8   -5    1     -0.41      0.00
   -7   -5    1     -0.17      0.00
   -6   -5    1     -0.18      0.00
   -5   -5    1      0.38      0.00
   -4   -5    1     -0.58      0.00
   -3   -5    1      0.21      0.00
   -2   -5    1      0.16      0.00
   -1   -5    1      0.15      0.00
    0   -5    1     -0.31      0.00
    1   -5    1     -0.33      0.00
    2   -5    1     -0.08      0.00
    3   -5    1      0.31      0.00
    4   -5    1      0.51      0.00
    5   -5    1     -0.52      0.00
    6   -5    1     -0.31      0.00
    7   -5    1      0.56      0.00
    8   -5    1     -0.40      0.00
    9   -5    1      0.31      0.00
   10   -5    1     -0.77      0.00
   11   -5    1      0.09      0.00
   12   -5    1      0.23      0.00
   13   -5    1     -0.54      0.00
   14   -5    1     -0.11      0.00
  -17   -4    1      0.12      0.00
  -16   -4    1      0.29      0.00
  -14   -4    1     -0.05      0.00
  -13   -4    1     -0.11      0.00
  -12   -4    1     -0.74      0.00
  -11   -4    1     -0.21      0.00
  -10   -4    1     -0.03      0.00
   -9   -4    1      0.18      0.00
   -8   -4    1     -0.15      0.00
   -7   -4    1      0.69      0.00
   -6   -4    1     -0.44      0.00
   -5   -4    1     -0.58      0.00
   -4   -4    1     -0.28      0.00
   -3   -4    1      0.51      0.00
   -2   -4    1      0.55      0.00
   -1   -4    1      0.23      0.00
    0   -4    1     -0.51      0.00
    1   -4    1      0.16      0.00
    2   -4    1     -0.85      0.00
    3   -4    1      0.33      0.00
    4   -4    1     -0.08      0.00
    5   -4    1      0.23      0.00
    6   -4    1     -0.23      0.00
    7   -4    1     -0.35      0.00
    8   -4    1     -0.22      0.00
    9   -4    1     -0.33      0.00
   10   -4    1      0.60      0.00
   11   -4    1     -0.27      0.00
   12   -4    1     -0.14      0.00
   13   -4    1      0.36      0.00
   14   -4    1      0.35      0.00
   15   -4    1      0.03      0.00
  -16   -3    1     -0.28      0.00
  -15   -3    1      0.25      0.00
  -14   -3    1      0.41      0.00
  -13   -3    1      0.01      0.00
  -12   -3    1      0.77      0.00
  -11   -3    1      0.06      0.00
  -10   -3    1      0.24      0.00
   -9   -3    1     -1.03      0.00
   -8   -3    1      0.34      0.00
   -7   -3    1     -0.46      0.00
   -6   -3    1      0.11      0.00
   -5   -3    1      0.72      0.00
   -4   -3    1      0.25      0.00
   -3   -3    1     -0.85      0.00
   -2   -3    1      1.36      0.00
   -1   -3    1     -0.30      0.00
    0   -3    1      0.27      0.00
    1   -3    1      1.50      0.00
    2   -3    1      0.59      0.00
    3   -3    1     -0.68      0.00
    4   -3    1     -0.12      0.00
    5   -3    1     -0.01      0.00
    6   -3    1      0.14      0.00
    7   -3    1      0.14      0.00
    8   -3    1      0.52      0.00
    9   -3    1      0.44      0.00
   10   -3    1     -0.55      0.00
   11   -3    1      0.77      0.00
   12   -3    1     -0.17      0.00
   13   -3    1     -0.04      0.00
   14   -3    1     -0.09      0.00
   15   -3    1     -0.29      0.00
  -16   -2    1      0.37      0.00
  -15   -2    1     -0.13      0.00
  -13   -2    1      0.18      0.00
  -12   -2    1     -0.80      0.00
  -11   -2    1      0.32      0.00
  -10   -2    1      0.64      0.00
   -9   -2    1      0.53      0.00
   -8   -2    1     -0.28      0.00
   -7   -2    1      0.10      0.00
   -6   -2    1      0.80      0.00
   -5   -2    1     -0.47      0.00
   -4   -2    1      0.17      0.00
   -3   -2    1      0.96      0.00
   -2   -2    1     -0.65      0.00
   -1   -2    1     -1.28      0.00
    0   -2    1     -1.09      0.00
    1   -2    1      0.32      0.00
    2   -2    1     -1.90      0.00
    3   -2    1      1.00      0.00
    4   -2    1      0.50      0.00
    5   -2    1     -0.55      0.00
    6   -2    1      0.06      0.00
    7   -2    1      0.08      0.00
    8   -2    1     -0.20      0.00
    9   -2    1      0.17      0.00
   10   -2    1     -0.31      0.00
   11   -2    1     -0.61      0.00
   12   -2    1     -0.04      0.00
   13   -2    1      0.17      0.00
   14   -2    1     -0.29      0.00
   15   -2    1      0.20      0.00
   16   -2    1      0.18      0.00
  -17   -1    1     -0.03      0.00
  -16   -1    1     -0.12      0.00
  -15   -1    1     -0.04      0.00
  -13   -1    1     -0.53      0.00
  -12   -1    1      0.32      0.00
  -11   -1    1      0.26      0.00
  -10   -1    1     -1.10      0.00
   -9   -1    1     -0.33      0.00
   -8   -1    1      0.53      0.00
   -7   -1    1     -0.23      0.00
   -6   -1    1     -0.44      0.00
   -5   -1    1     -1.23      0.00
   -4   -1    1      0.27      0.00
   -3   -1    1      1.41      0.00
   -2   -1    1      0.00      0.00
   -1   -1    1     -5.30      0.00
    0   -1    1     -2.79      0.00
    1   -1    1      3.49      0.00
    2   -1    1     -0.98      0.00
    3   -1    1     -0.65      0.00
    4   -1    1      0.77      0.00
    5   -1    1      0.38      0.00
    6   -1    1     -0.41      0.00
    7   -1    1      0.33      0.00
    8   -1    1      0.25      0.00
    9   -1    1     -0.52      0.00
   10   -1    1      0.16      0.00
   12   -1    1     -0.04      0.00
   13   -1    1     -0.06      0.00
   14   -1    1      0.05      0.00
   15   -1    1     -0.06      0.00
   16   -1    1      0.02      0.00
  -16    0    1     -0.31      0.00
  -15    0    1      0.13      0.00
  -14    0    1      0.19      0.00
  -12    0    1      0.09      0.00
  -11    0    1     -0.46      0.00
  -10    0    1      0.58      0.00
   -9    0    1     -0.23      0.00
   -8    0    1     -0.35      0.00
   -7    0    1      0.46      0.00
   -6    0    1     -0.40      0.00
   -5    0    1      1.15      0.00
   -4    0    1     -0.08      0.00
   -3    0    1     -1.88      0.00
   -2    0    1     -2.63      0.00
   -1    0    1      4.05      0.00
    0    0    1     19.02      0.00
    1    0    1     -6.13      0.00
    2    0    1      0.16      0.00
    3    0    1      1.47      0.00
    4    0    1     -1.24      0.00
    5    0    1     -0.32      0.00
    6    0    1      0.58      0.00
    7    0    1     -0.21      0.00
    8    0    1     -0.25      0.00
    9    0    1     -1.08      0.00
   10    0    1      0.71      0.00
   13    0    1     -0.12      0.00
   14    0    1      0.17      0.00
   15    0    1      0.19      0.00
   16    0    1     -0.05      0.00
  -16    1    1      0.32      0.00
  -15    1    1      0.30      0.00
  -14    1    1     -0.40      0.00
  -11    1    1      0.53      0.00
  -10    1    1     -0.19      0.00
   -9    1    1      0.34      0.00
   -8    1    1      0.56      0.00
   -7    1    1     -0.08      0.00
   -6    1    1     -0.33      0.00
   -5    1    1      0.47      0.00
   -4    1    1      0.51      0.00
   -3    1    1      1.29      0.00
   -2    1    1      0.12      0.00
   -1    1    1      1.43      0.00
    0    1    1    -14.49      0.00
    1    1    1     -2.15      0.00
    2    1    1      0.53      0.00
    3    1    1     -0.92      0.00
    4    1    1      0.83      0.00
    5    1    1     -0.60      0.00
    6    1    1     -0.19      0.00
    7    1    1     -0.08      0.00
    8    1    1      0.17      0.00
    9    1    1      1.14      0.00
   10    1    1      0.27      0.00
   11    1    1     -1.25      0.00
   13    1    1     -0.10      0.00
   14    1    1      0.04      0.00
   15    1    1     -0.15      0.00
   16    1    1      0.05      0.00
   17    1    1     -0.10      0.00
  -16    2    1      0.24      0.00
  -15    2    1     -0.23      0.00
  -14    2    1     -0.15      0.00
  -13    2    1      0.31      0.00
  -12    2    1      0.12      0.00
  -11    2    1     -0.23      0.00
  -10    2    1     -0.31      0.00
   -9    2    1      0.04      0.00
   -8    2    1     -0.68      0.00
   -7    2    1     -0.34      0.00
   -6    2    1      0.34      0.00
   -5    2    1     -0.05      0.00
   -4    2    1     -0.37      0.00
   -3    2    1     -0.92      0.00
   -2    2    1     -0.34      0.00
   -1    2    1      3.00      0.00
    0    2    1      1.10      0.00
    1    2    1     -0.37      0.00
    2    2    1      0.27      0.00
    3    2    1      2.13      0.00
    4    2    1      0.25      0.00
    5    2    1      0.58      0.00
    6    2    1      0.24      0.00
    7    2    1     -0.57      0.00
    8    2    1     -0.44      0.00
    9    2    1      0.37      0.00
   10    2    1     -0.99      0.00
   11    2    1      2.19      0.00
   12    2    1      0.12      0.00
   14    2    1     -0.14      0.00
   15    2    1      0.02      0.00
   16    2    1     -0.11      0.00
   17    2    1      0.01      0.00
  -15    3    1     -0.29      0.00
  -14    3    1      0.23      0.00
  -13    3    1      0.06      0.00
  -12    3    1     -0.43      0.00
  -11    3    1      0.20      0.00
  -10    3    1     -0.19      0.00
   -9    3    1      0.34      0.00
   -8    3    1      0.31      0.00
   -7    3    1      0.22      0.00
   -6    3    1      0.31      0.00
   -5    3    1     -0.32      0.00
   -4    3    1     -0.31      0.00
   -3    3    1     -0.12      0.00
   -2    3    1      0.11      0.00
   -1    3    1     -1.47      0.00
    0    3    1     -0.15      0.00
    1    3    1      3.02      0.00
    2    3    1      1.98      0.00
    3    3    1     -1.09      0.00
    4    3    1     -0.95      0.00
    5    3    1     -0.73      0.00
    6    3    1     -0.14      0.00
    7    3    1      0.92      0.00
    8    3    1      0.94      0.00
    9    3    1     -1.08      0.00
   10    3    1      0.52      0.00
   11    3    1     -1.40      0.00
   12    3    1     -0.52      0.00
   13    3    1      0.39      0.00
   14    3    1      0.72      0.00
   15    3    1     -0.02      0.00
   16    3    1     -0.02      0.00
  -15    4    1      0.11      0.00
  -14    4    1      0.01      0.00
  -13    4    1     -0.13      0.00
  -12    4    1      0.57      0.00
  -11    4    1     -0.33      0.00
  -10    4    1      0.45      0.00
   -9    4    1     -0.29      0.00
   -8    4    1     -0.10      0.00
   -7    4    1     -0.02      0.00
   -6    4    1     -0.08      0.00
   -5    4    1     -0.09      0.00
   -4    4    1      0.32      0.00
   -3    4    1     -0.08      0.00
   -2    4    1      0.81      0.00
   -1    4    1      0.38      0.00
    0    4    1     -0.97      0.00
    1    4    1     -0.48      0.00
    2    4    1     -0.46      0.00
    3    4    1      0.12      0.00
    4    4    1     -0.31      0.00
    5    4    1      0.24      0.00
    6    4    1     -0.44      0.00
    7    4    1     -0.05      0.00
    8    4    1     -0.61      0.00
    9    4    1      0.42      0.00
   10    4    1      0.28      0.00
   11    4    1      0.48      0.00
   12    4    1     -0.26      0.00
   13    4    1     -0.08      0.00
   15    4    1     -0.50      0.00
   17    4    1     -0.02      0.00
  -14    5    1      0.31      0.00
  -13    5    1     -0.17      0.00
  -12    5    1     -0.31      0.00
  -11    5    1      0.05      0.00
  -10    5    1     -0.10      0.00
   -9    5    1     -0.09      0.00
   -8    5    1      0.00      0.00
   -7    5    1      0.16      0.00
   -6    5    1     -0.36      0.00
   -5    5    1      0.02      0.00
   -4    5    1      0.17      0.00
   -3    5    1     -0.51      0.00
   -2    5    1      0.54      0.00
   -1    5    1     -0.51      0.00
    0    5    1      0.42      0.00
    1    5    1     -0.07      0.00
    2    5    1     -0.10      0.00
    3    5    1     -0.23      0.00
    4    5    1     -0.31      0.00
    5    5    1      0.06      0.00
    6    5    1      0.46      0.00
    7    5    1      0.06      0.00
    8    5    1     -0.22      0.00
    9    5    1      0.03      0.00
   10    5    1     -0.24      0.00
   11    5    1     -0.62      0.00
   12    5    1      0.21      0.00
   13    5    1      0.75      0.00
   14    5    1      0.25      0.00
  -14    6    1     -0.22      0.00
  -13    6    1      0.07      0.00
  -12    6    1      0.06      0.00
  -11    6    1      0.09      0.00
  -10    6    1     -0.02      0.00
   -9    6    1      0.03      0.00
   -8    6    1      0.41      0.00
   -7    6    1     -0.66      0.00
   -6    6    1      0.17      0.00
   -5    6    1      0.17      0.00
   -4    6    1     -0.01      0.00
   -3    6    1      0.28      0.00
   -2    6    1      0.26      0.00
   -1    6    1     -0.33      0.00
    0    6    1     -0.20      0.00
    1    6    1      0.27      0.00
    2    6    1     -0.48      0.00
    3    6    1     -0.32      0.00
    4    6    1      0.18      0.00
    5    6    1      0.28      0.00
    6    6    1      0.45      0.00
    7    6    1      0.13      0.00
    8    6    1      0.03      0.00
    9    6    1     -0.07      0.00
   10    6    1      0.21      0.00
   11    6    1      0.17      0.00
   12    6    1      0.86      0.00
   13    6    1     -0.55      0.00
   14    6    1     -0.94      0.00
   15    6    1      0.21      0.00
  -13    7    1     -0.12      0.00
  -12    7    1      0.36      0.00
  -11    7    1     -0.26      0.00
  -10    7    1      0.11      0.00
   -9    7    1     -0.12      0.00
   -8    7    1     -0.14      0.00
   -7    7    1      0.37      0.00
   -6    7    1      0.37      0.00
   -5    7    1      0.18      0.00
   -4    7    1      0.03      0.00
   -3    7    1     -0.49      0.00
   -2    7    1      0.43      0.00
   -1    7    1     -0.37      0.00
    0    7    1      0.04      0.00
    1    7    1      0.13      0.00
    2    7    1      0.43      0.00
    3    7    1     -0.14      0.00
    4    7    1      0.00      0.00
    5    7    1      0.10      0.00
    6    7    1     -0.15      0.00
    7    7    1     -0.07      0.00
    8    7    1      0.00      0.00
    9    7    1     -0.19      0.00
   10    7    1     -0.05      0.00
   11    7    1      0.11      0.00
   12    7    1     -0.39      0.00
   13    7    1     -0.14      0.00
   14    7    1      0.88      0.00
   15    7    1      0.10      0.00
  -12    8    1     -0.33      0.00
  -11    8    1      0.07      0.00
  -10    8    1     -0.10      0.00
   -9    8    1      0.58      0.00
   -8    8    1     -0.53      0.00
   -7    8    1      0.07      0.00
   -6    8    1     -0.17      0.00
   -5    8    1     -0.39      0.00
   -4    8    1     -0.40      0.00
   -3    8    1      0.56      0.00
   -2    8    1     -0.52      0.00
   -1    8    1     -0.48      0.00
    0    8    1      0.12      0.00
    1    8    1      0.33      0.00
    2    8    1      0.16      0.00
    3    8    1     -0.07      0.00
    4    8    1      0.54      0.00
    5    8    1     -0.42      0.00
    6    8    1     -0.02      0.00
    7    8    1     -0.85      0.00
    8    8    1     -0.25      0.00
    9    8    1      0.51      0.00
   10    8    1      0.08      0.00
   11    8    1     -0.32      0.00
   12    8    1     -0.27      0.00
   13    8    1     -0.22      0.00
   14    8    1     -0.04      0.00
   15    8    1     -0.21      0.00
   16    8    1      0.66      0.00
  -12    9    1     -0.09      0.00
  -11    9    1      0.26      0.00
  -10    9    1     -0.07      0.00
   -9    9    1     -0.29      0.00
   -8    9    1      0.37      0.00
   -7    9    1     -0.30      0.00
   -6    9    1      0.09      0.00
   -5    9    1      0.17      0.00
   -4    9    1     -0.14      0.00
   -3    9    1      0.17      0.00
   -2    9    1     -0.51      0.00
   -1    9    1      0.88      0.00
    0    9    1      0.48      0.00
    1    9    1     -0.45      0.00
    2    9    1     -0.51      0.00
    3    9    1      0.50      0.00
    4    9    1     -0.10      0.00
    5    9    1      0.29      0.00
    6    9    1     -0.12      0.00
    7    9    1      1.08      0.00
    8    9    1      0.00      0.00
    9    9    1     -0.09      0.00
   10    9    1     -0.22      0.00
   11    9    1      0.11      0.00
   12    9    1      0.61      0.00
   13    9    1      0.01      0.00
   14    9    1      0.27      0.00
   15    9    1     -0.64      0.00
   16    9    1     -0.15      0.00
  -10   10    1      0.05      0.00
   -9   10    1     -0.31      0.00
   -8   10    1     -0.44      0.00
   -7   10    1      0.65      0.00
   -6   10    1     -0.11      0.00
   -5   10    1     -0.18      0.00
   -4   10    1      0.14      0.00
   -3   10    1     -0.09      0.00
   -2   10    1      0.66      0.00
   -1   10    1     -0.09      0.00
    0   10    1     -0.66      0.00
    1   10    1      0.17      0.00
    2   10    1     -0.04      0.00
    3   10    1      0.00      0.00
    4   10    1     -0.78      0.00
    5   10    1     -0.16      0.00
    6   10    1      0.19      0.00
    7   10    1     -0.44      0.00
    8   10    1      0.07      0.00
    9   10    1      0.35      0.00
   10   10    1     -0.16      0.00
   11   10    1      0.49      0.00
   12   10    1     -0.33      0.00
   13   10    1      0.20      0.00
   14   10    1     -0.15      0.00
   15   10    1      0.46      0.00
   16   10    1     -0.09      0.00
   -9   11    1      0.39      0.00
   -8   11    1      0.58      0.00
   -7   11    1     -0.24      0.00
   -6   11    1     -0.14      0.00
   -5   11    1      0.22      0.00
   -4   11    1      0.34      0.00
   -3   11    1      0.39      0.00
   -2   11    1     -0.10      0.00
   -1   11    1     -0.53      0.00
    0   11    1      0.37      0.00
    1   11    1      0.20      0.00
    2   11    1      0.59      0.00
    3   11    1     -0.36      0.00
    4   11    1     -0.01      0.00
    5   11    1      0.32      0.00
    6   11    1      0.11      0.00
    7   11    1     -0.14      0.00
    8   11    1     -0.32      0.00
    9   11    1     -0.38      0.00
   10   11    1      0.15      0.00
   11   11    1     -0.64      0.00
   12   11    1     -0.12      0.00
   13   11    1      0.23      0.00
   14   11    1     -0.33      0.00
   15   11    1     -0.05      0.00
   -9   12    1     -0.21      0.00
   -8   12    1     -0.22      0.00
   -7   12    1     -0.03      0.00
   -6   12    1     -0.19      0.00
   -5   12    1     -0.08      0.00
   -4   12    1     -0.19      0.00
   -3   12    1     -0.97      0.00
   -2   12    1     -0.18      0.00
   -1   12    1      0.23      0.00
    0   12    1     -0.11      0.00
    1   12    1     -0.30      0.00
    2   12    1     -0.51      0.00
    3   12    1      0.16      0.00
    4   12    1      0.30      0.00
    5   12    1     -0.12      0.00
    6   12    1      0.07      0.00
    7   12    1     -0.06      0.00
    8   12    1      0.36      0.00
    9   12    1      0.24      0.00
   10   12    1     -0.25      0.00
   11   12    1      0.75      0.00
   12   12    1     -0.09      0.00
   13   12    1     -0.51      0.00
   14   12    1      0.08      0.00
   -8   13    1     -0.09      0.00
   -7   13    1     -0.03      0.00
   -6   13    1      0.43      0.00
   -5   13    1     -0.04      0.00
   -4   13    1      0.05      0.00
   -3   13    1      0.50      0.00
   -2   13    1      0.31      0.00
   -1   13    1     -0.14      0.00
    0   13    1      0.23      0.00
    1   13    1     -0.13      0.00
    2   13    1      0.44      0.00
    3   13    1     -0.40      0.00
    4   13    1      0.25      0.00
    5   13    1      0.31      0.00
    6   13    1      0.23      0.00
    7   13    1     -0.45      0.00
    8   13    1     -0.08      0.00
    9   13    1      0.04      0.00
   10   13    1      0.37      0.00
   14   13    1      0.09      0.00
   -6   14    1     -0.33      0.00
   -5   14    1      0.01      0.00
   -4   14    1     -0.08      0.00
   -3   14    1      0.10      0.00
   -2   14    1     -0.07      0.00
   -1   14    1     -0.01      0.00
    0   14    1     -0.41      0.00
    1   14    1      0.37      0.00
    2   14    1      0.12      0.00
    3   14    1      0.09      0.00
    4   14    1     -0.31      0.00
    5   14    1     -0.11      0.00
    6   14    1     -0.22      0.00
    7   14    1      0.07      0.00
    8   14    1      0.28      0.00
    9   14    1     -0.16      0.00
   10   14    1     -0.10      0.00
   13   14    1     -0.54      0.00
   -4   15    1     -0.10      0.00
   -3   15    1     -0.01      0.00
   -2   15    1      0.00      0.00
   -1   15    1     -0.13      0.00
    0   15    1      0.29      0.00
    1   15    1      0.11      0.00
    2   15    1     -0.10      0.00
    3   15    1      0.06      0.00
    4   15    1      0.03      0.00
    5   15    1      0.16      0.00
    6   15    1     -0.56      0.00
    7   15    1     -0.04      0.00
    8   15    1     -0.18      0.00
    9   15    1      0.11      0.00
   -2   16    1     -0.35      0.00
   -1   16    1      0.09      0.00
    0   16    1      0.37      0.00
    1   16    1     -0.04      0.00
    2   16    1     -0.37      0.00
    3   16    1     -0.49      0.00
    4   16    1      0.17      0.00
    5   16    1      0.12      0.00
    6   16    1      0.51      0.00
    7   16    1      0.11      0.00
    8   16    1      0.30      0.00
    2   17    1      0.03      0.00
    3   17    1      0.22      0.00
   -8  -16    2      0.20      0.00
   -7  -16    2     -0.13      0.00
   -6  -16    2      0.18      0.00
   -5  -16    2      0.14      0.00
   -2  -16    2      0.03      0.00
   -1  -16    2     -0.04      0.00
    0  -16    2      0.15      0.00
  -10  -15    2     -0.15      0.00
   -9  -15    2      0.02      0.00
   -5  -15    2     -0.28      0.00
   -4  -15    2     -0.08      0.00
   -3  -15    2      0.53      0.00
   -2  -15    2      0.34      0.00
   -1  -15    2      0.23      0.00
    0  -15    2      0.09      0.00
    1  -15    2     -0.28      0.00
    2  -15    2     -0.13      0.00
    3  -15    2      0.01      0.00
  -12  -14    2      0.18      0.00
  -11  -14    2     -0.03      0.00
   -8  -14    2     -0.11      0.00
   -5  -14    2      0.40      0.00
   -4  -14    2     -0.11      0.00
   -3  -14    2     -0.08      0.00
   -2  -14    2      0.05      0.00
   -1  -14    2     -0.30      0.00
    0  -14    2     -0.34      0.00
    1  -14    2     -0.02      0.00
    2  -14    2      0.35      0.00
    3  -14    2      0.05      0.00
    4  -14    2     -0.03      0.00
  -13  -13    2      0.34      0.00
   -9  -13    2     -0.28      0.00
   -8  -13    2     -0.01      0.00
   -7  -13    2     -0.13      0.00
   -6  -13    2      0.05      0.00
   -5  -13    2     -0.21      0.00
   -4  -13    2      0.15      0.00
   -3  -13    2      0.02      0.00
   -2  -13    2     -0.32      0.00
   -1  -13    2     -0.48      0.00
    0  -13    2      0.04      0.00
    1  -13    2     -0.03      0.00
    2  -13    2     -0.14      0.00
    3  -13    2     -0.09      0.00
    4  -13    2      0.16      0.00
  -13  -12    2      0.10      0.00
   -9  -12    2      0.67      0.00
   -8  -12    2     -0.07      0.00
   -7  -12    2      0.29      0.00
   -6  -12    2      0.10      0.00
   -5  -12    2     -0.17      0.00
   -4  -12    2     -0.20      0.00
   -3  -12    2     -0.23      0.00
   -2  -12    2     -0.50      0.00
   -1  -12    2      1.03      0.00
    0  -12    2      0.15      0.00
    1  -12    2      0.36      0.00
    2  -12    2      0.17      0.00
    3  -12    2      0.02      0.00
    4  -12    2     -0.86      0.00
    5  -12    2      0.80      0.00
    6  -12    2     -0.48      0.00
    7  -12    2     -0.04      0.00
    8  -12    2     -0.44      0.00
  -14  -11    2      0.25      0.00
  -11  -11    2     -0.20      0.00
  -10  -11    2      0.76      0.00
   -9  -11    2     -0.23      0.00
   -8  -11    2     -0.19      0.00
   -7  -11    2      0.14      0.00
   -6  -11    2     -0.53      0.00
   -5  -11    2     -0.37      0.00
   -4  -11    2     -0.15      0.00
   -3  -11    2      0.78      0.00
   -2  -11    2      1.23      0.00
   -1  -11    2     -0.66      0.00
    0  -11    2     -0.09      0.00
    1  -11    2     -0.10      0.00
    2  -11    2     -0.21      0.00
    3  -11    2      0.36      0.00
    4  -11    2      0.39      0.00
    5  -11    2      0.51      0.00
    6  -11    2      0.13      0.00
    7  -11    2      0.21      0.00
    8  -11    2      0.47      0.00
    9  -11    2     -0.25      0.00
  -14  -10    2     -0.10      0.00
  -11  -10    2      0.09      0.00
  -10  -10    2     -0.58      0.00
   -9  -10    2     -0.74      0.00
   -8  -10    2      0.28      0.00
   -7  -10    2     -0.20      0.00
   -6  -10    2      0.04      0.00
   -5  -10    2      0.61      0.00
   -4  -10    2      0.35      0.00
   -3  -10    2     -0.64      0.00
   -2  -10    2     -1.69      0.00
   -1  -10    2      0.75      0.00
    0  -10    2     -0.23      0.00
    1  -10    2     -0.46      0.00
    2  -10    2      0.36      0.00
    3  -10    2     -0.59      0.00
    4  -10    2     -0.42      0.00
    5  -10    2     -0.10      0.00
    6  -10    2     -0.56      0.00
    7  -10    2     -0.17      0.00
    9  -10    2     -0.03      0.00
   10  -10    2      0.62      0.00
  -14   -9    2     -0.22      0.00
  -13   -9    2     -0.39      0.00
  -12   -9    2      0.11      0.00
  -11   -9    2     -0.08      0.00
  -10   -9    2      0.01      0.00
   -9   -9    2      0.72      0.00
   -8   -9    2      0.28      0.00
   -7   -9    2      0.29      0.00
   -6   -9    2     -0.15      0.00
   -5   -9    2      0.11      0.00
   -4   -9    2      0.06      0.00
   -3   -9    2      0.23      0.00
   -2   -9    2      1.60      0.00
   -1   -9    2     -0.67      0.00
    0   -9    2     -0.07      0.00
    1   -9    2      0.50      0.00
    2   -9    2      0.36      0.00
    3   -9    2      0.45      0.00
    4   -9    2      0.17      0.00
    5   -9    2     -0.11      0.00
    6   -9    2      0.24      0.00
    7   -9    2      0.24      0.00
    8   -9    2     -0.12      0.00
   11   -9    2      0.12      0.00
  -16   -8    2     -0.33      0.00
  -15   -8    2     -0.22      0.00
  -14   -8    2      0.19      0.00
  -13   -8    2      0.84      0.00
  -12   -8    2     -0.28      0.00
  -11   -8    2     -0.20      0.00
  -10   -8    2     -0.02      0.00
   -9   -8    2      0.16      0.00
   -8   -8    2      0.12      0.00
   -7   -8    2     -1.19      0.00
   -6   -8    2      0.33      0.00
   -5   -8    2     -0.32      0.00
   -4   -8    2     -0.14      0.00
   -3   -8    2      0.08      0.00
   -2   -8    2     -0.47      0.00
   -1   -8    2     -0.05      0.00
    0   -8    2      0.23      0.00
    1   -8    2     -0.25      0.00
    2   -8    2     -0.70      0.00
    3   -8    2     -1.28      0.00
    4   -8    2      0.14      0.00
    5   -8    2      0.24      0.00
    6   -8    2      0.19      0.00
    7   -8    2     -0.47      0.00
    8   -8    2      0.45      0.00
    9   -8    2     -0.24      0.00
   10   -8    2     -0.30      0.00
  -16   -7    2     -0.06      0.00
  -15   -7    2      0.21      0.00
  -14   -7    2      0.31      0.00
  -13   -7    2     -0.23      0.00
  -12   -7    2     -0.12      0.00
  -11   -7    2     -0.18      0.00
  -10   -7    2     -0.09      0.00
   -9   -7    2     -0.10      0.00
   -8   -7    2     -0.42      0.00
   -7   -7    2      0.67      0.00
   -6   -7    2      0.60      0.00
   -5   -7    2     -0.15      0.00
   -4   -7    2      0.00      0.00
   -3   -7    2     -0.33      0.00
   -2   -7    2     -0.51      0.00
   -1   -7    2      0.32      0.00
    0   -7    2     -0.87      0.00
    1   -7    2     -0.03      0.00
    2   -7    2      2.20      0.00
    3   -7    2      0.55      0.00
    4   -7    2      0.33      0.00
    5   -7    2     -0.26      0.00
    6   -7    2     -0.25      0.00
    7   -7    2      0.14      0.00
    8   -7    2     -0.16      0.00
    9   -7    2     -0.18      0.00
   10   -7    2      0.63      0.00
   11   -7    2     -0.40      0.00
   12   -7    2      0.56      0.00
  -16   -6    2      0.01      0.00
  -15   -6    2      0.23      0.00
  -14   -6    2     -0.22      0.00
  -13   -6    2     -0.31      0.00
  -12   -6    2      0.01      0.00
  -11   -6    2      0.07      0.00
  -10   -6    2      0.44      0.00
   -9   -6    2      0.35      0.00
   -8   -6    2     -0.25      0.00
   -7   -6    2     -0.21      0.00
   -6   -6    2     -0.42      0.00
   -5   -6    2      0.15      0.00
   -4   -6    2      0.30      0.00
   -3   -6    2     -0.44      0.00
   -2   -6    2      0.37      0.00
   -1   -6    2      0.08      0.00
    0   -6    2      0.63      0.00
    1   -6    2      1.63      0.00
    2   -6    2     -2.52      0.00
    3   -6    2     -1.39      0.00
    4   -6    2      0.49      0.00
    5   -6    2      0.52      0.00
    6   -6    2     -0.12      0.00
    7   -6    2      0.20      0.00
    8   -6    2      0.28      0.00
    9   -6    2      0.04      0.00
   10   -6    2     -0.37      0.00
   11   -6    2      0.65      0.00
   12   -6    2     -0.13      0.00
   13   -6    2      0.23      0.00
  -17   -5    2     -0.16      0.00
  -14   -5    2     -0.18      0.00
  -13   -5    2      0.26      0.00
  -12   -5    2      0.04      0.00
  -11   -5    2      0.09      0.00
  -10   -5    2      0.00      0.00
   -9   -5    2      0.00      0.00
   -8   -5    2     -0.16      0.00
   -7   -5    2      0.49      0.00
   -6   -5    2      0.04      0.00
   -5   -5    2     -0.08      0.00
   -4   -5    2     -0.76      0.00
   -3   -5    2      1.05      0.00
   -2   -5    2      0.26      0.00
   -1   -5    2     -0.27      0.00
    0   -5    2     -0.78      0.00
    1   -5    2     -0.66      0.00
    2   -5    2      0.70      0.00
    3   -5    2      1.04      0.00
    4   -5    2     -0.13      0.00
    5   -5    2     -0.49      0.00
    6   -5    2     -0.16      0.00
    7   -5    2      0.14      0.00
    8   -5    2     -0.55      0.00
    9   -5    2      0.67      0.00
   10   -5    2     -0.56      0.00
   11   -5    2     -0.14      0.00
   12   -5    2     -0.35      0.00
   13   -5    2     -0.64      0.00
   14   -5    2      0.09      0.00
  -17   -4    2      0.20      0.00
  -16   -4    2      0.07      0.00
  -14   -4    2      0.08      0.00
  -13   -4    2     -0.22      0.00
  -12   -4    2     -0.46      0.00
  -11   -4    2     -0.29      0.00
  -10   -4    2      0.26      0.00
   -9   -4    2      0.05      0.00
   -8   -4    2     -0.36      0.00
   -7   -4    2      0.10      0.00
   -6   -4    2     -0.53      0.00
   -5   -4    2      0.04      0.00
   -4   -4    2      0.35      0.00
   -3   -4    2     -0.28      0.00
   -2   -4    2      0.49      0.00
   -1   -4    2      0.21      0.00
    0   -4    2      0.24      0.00
    1   -4    2      0.20      0.00
    2   -4    2     -1.24      0.00
    3   -4    2      0.21      0.00
    4   -4    2      0.34      0.00
    5   -4    2      0.25      0.00
    6   -4    2     -0.44      0.00
    7   -4    2     -0.30      0.00
    8   -4    2      0.05      0.00
    9   -4    2     -0.79      0.00
   10   -4    2      0.28      0.00
   11   -4    2      0.29      0.00
   12   -4    2      0.25      0.00
   13   -4    2      0.71      0.00
   14   -4    2      0.10      0.00
   15   -4    2     -0.21      0.00
  -16   -3    2     -0.15      0.00
  -14   -3    2      0.15      0.00
  -13   -3    2      0.23      0.00
  -12   -3    2      0.76      0.00
  -11   -3    2      0.27      0.00
  -10   -3    2      0.21      0.00
   -9   -3    2     -1.13      0.00
   -8   -3    2      0.43      0.00
   -7   -3    2      0.02      0.00
   -6   -3    2      0.56      0.00
   -5   -3    2      0.18      0.00
   -4   -3    2      0.03      0.00
   -3   -3    2     -0.57      0.00
   -2   -3    2      0.30      0.00
   -1   -3    2     -1.02      0.00
    0   -3    2      0.64      0.00
    1   -3    2      0.97      0.00
    2   -3    2      0.63      0.00
    3   -3    2     -0.10      0.00
    4   -3    2     -0.32      0.00
    5   -3    2     -0.40      0.00
    6   -3    2      0.53      0.00
    7   -3    2      0.12      0.00
    8   -3    2      0.74      0.00
    9   -3    2      0.68      0.00
   10   -3    2     -0.10      0.00
   11   -3    2      0.38      0.00
   12   -3    2     -0.63      0.00
   13   -3    2     -0.37      0.00
   14   -3    2      0.15      0.00
   15   -3    2      0.04      0.00
  -16   -2    2      0.28      0.00
  -15   -2    2     -0.06      0.00
  -14   -2    2      0.03      0.00
  -13   -2    2     -0.13      0.00
  -12   -2    2     -1.10      0.00
  -11   -2    2      0.36      0.00
  -10   -2    2      0.47      0.00
   -9   -2    2      0.12      0.00
   -8   -2    2      0.22      0.00
   -7   -2    2     -0.36      0.00
   -6   -2    2      0.28      0.00
   -5   -2    2     -0.30      0.00
   -4   -2    2      0.37      0.00
   -3   -2    2      1.07      0.00
   -2   -2    2     -0.18      0.00
   -1   -2    2     -2.06      0.00
    0   -2    2     -1.27      0.00
    1   -2    2      0.47      0.00
    2   -2    2     -1.59      0.00
    3   -2    2      0.50      0.00
    4   -2    2      0.77      0.00
    5   -2    2     -0.56      0.00
    6   -2    2     -0.19      0.00
    7   -2    2      0.34      0.00
    8   -2    2      0.01      0.00
    9   -2    2     -0.36      0.00
   10   -2    2     -0.35      0.00
   11   -2    2     -0.53      0.00
   12   -2    2      0.24      0.00
   13   -2    2      0.37      0.00
   14   -2    2     -0.42      0.00
   15   -2    2     -0.20      0.00
   16   -2    2      0.05      0.00
  -16   -1    2     -0.14      0.00
  -13   -1    2     -0.28      0.00
  -12   -1    2      0.80      0.00
  -11   -1    2      0.31      0.00
  -10   -1    2     -1.75      0.00
   -9   -1    2      0.26      0.00
   -8   -1    2      0.14      0.00
   -7   -1    2      0.42      0.00
   -6   -1    2     -0.21      0.00
   -5   -1    2     -1.47      0.00
   -4   -1    2     -0.04      0.00
   -3   -1    2      0.51      0.00
   -2   -1    2     -1.98      0.00
   -1   -1    2     -0.19      0.00
    0   -1    2      3.04      0.00
    1   -1    2     -0.68      0.00
    2   -1    2     -0.66      0.00
    3   -1    2      0.17      0.00
    4   -1    2      0.03      0.00
    5   -1    2      0.29      0.00
    6   -1    2      0.15      0.00
    7   -1    2      0.17      0.00
    8   -1    2     -0.39      0.00
    9   -1    2     -0.99      0.00
   10   -1    2      0.45      0.00
   11   -1    2      0.79      0.00
   12   -1    2     -0.01      0.00
   13   -1    2     -0.01      0.00
   14   -1    2      0.26      0.00
   15   -1    2      0.14      0.00
   16   -1    2      0.11      0.00
  -16    0    2     -0.40      0.00
  -15    0    2      0.17      0.00
  -13    0    2      0.19      0.00
  -12    0    2     -0.04      0.00
  -11    0    2     -0.47      0.00
  -10    0    2      0.84      0.00
   -9    0    2     -0.01      0.00
   -8    0    2     -0.03      0.00
   -7    0    2      0.15      0.00
   -6    0    2     -1.39      0.00
   -5    0    2      2.50      0.00
   -4    0    2      0.02      0.00
   -3    0    2     -1.58      0.00
   -2    0    2      0.28      0.00
   -1    0    2      2.89      0.00
    0    0    2      7.69      0.00
    1    0    2     -3.66      0.00
    2    0    2      2.79      0.00
    3    0    2      0.28      0.00
    4    0    2     -1.23      0.00
    5    0    2     -0.31      0.00
    6    0    2      0.31      0.00
    7    0    2     -0.20      0.00
    8    0    2     -0.19      0.00
    9    0    2     -0.29      0.00
   10    0    2      1.15      0.00
   11    0    2     -0.88      0.00
   12    0    2     -0.10      0.00
   13    0    2     -0.32      0.00
   14    0    2     -0.04      0.00
   15    0    2      0.04      0.00
   16    0    2      0.02      0.00
  -16    1    2      0.71      0.00
  -15    1    2      0.17      0.00
  -14    1    2     -0.53      0.00
  -12    1    2      0.01      0.00
  -11    1    2      0.06      0.00
  -10    1    2     -0.01      0.00
   -9    1    2      0.36      0.00
   -8    1    2      0.11      0.00
   -7    1    2     -0.43      0.00
   -6    1    2      0.76      0.00
   -5    1    2     -0.16      0.00
   -4    1    2      0.09      0.00
   -3    1    2      1.03      0.00
   -2    1    2     -1.17      0.00
   -1    1    2      1.36      0.00
    0    1    2    -11.13      0.00
    1    1    2     -1.58      0.00
    2    1    2     -2.45      0.00
    3    1    2     -0.04      0.00
    4    1    2      1.19      0.00
    5    1    2     -0.03      0.00
    6    1    2      0.00      0.00
    7    1    2     -0.47      0.00
    8    1    2      0.20      0.00
    9    1    2      1.73      0.00
   10    1    2     -0.56      0.00
   11    1    2     -0.94      0.00
   12    1    2      0.60      0.00
   13    1    2      0.04      0.00
   14    1    2      0.04      0.00
   15    1    2      0.00      0.00
   16    1    2     -0.17      0.00
   17    1    2     -0.19      0.00
  -16    2    2     -0.19      0.00
  -15    2    2     -0.41      0.00
  -13    2    2      0.17      0.00
  -11    2    2      0.01      0.00
  -10    2    2     -0.40      0.00
   -9    2    2     -0.20      0.00
   -8    2    2     -0.43      0.00
   -7    2    2     -0.32      0.00
   -6    2    2      0.46      0.00
   -5    2    2     -0.28      0.00
   -4    2    2     -0.91      0.00
   -3    2    2     -0.54      0.00
   -2    2    2      1.81      0.00
   -1    2    2      1.25      0.00
    0    2    2      0.42      0.00
    1    2    2      2.37      0.00
    2    2    2      2.81      0.00
    3    2    2      1.47      0.00
    4    2    2     -0.31      0.00
    5    2    2      0.12      0.00
    6    2    2     -0.31      0.00
    7    2    2      0.25      0.00
    8    2    2     -0.30      0.00
    9    2    2     -0.59      0.00
   10    2    2     -1.00      0.00
   11    2    2      2.65      0.00
   13    2    2     -0.21      0.00
   14    2    2      0.19      0.00
   15    2    2     -0.08      0.00
   16    2    2     -0.04      0.00
   17    2    2      0.30      0.00
  -15    3    2     -0.01      0.00
  -13    3    2     -0.12      0.00
  -12    3    2     -0.45      0.00
  -11    3    2      0.04      0.00
  -10    3    2      0.24      0.00
   -9    3    2      0.32      0.00
   -8    3    2      0.24      0.00
   -7    3    2      0.35      0.00
   -6    3    2      0.20      0.00
   -5    3    2     -0.75      0.00
   -4    3    2      0.38      0.00
   -3    3    2     -0.29      0.00
   -2    3    2     -1.36      0.00
   -1    3    2     -1.60      0.00
    0    3    2      1.58      0.00
    1    3    2      1.70      0.00
    2    3    2     -0.19      0.00
    3    3    2     -0.87      0.00
    4    3    2     -1.25      0.00
    5    3    2     -0.57      0.00
    6    3    2      0.30      0.00
    7    3    2      0.68      0.00
    8    3    2      0.69      0.00
    9    3    2     -0.57      0.00
   10    3    2      0.92      0.00
   11    3    2     -2.25      0.00
   12    3    2     -0.32      0.00
   14    3    2      0.25      0.00
   15    3    2     -0.20      0.00
   16    3    2      0.07      0.00
   17    3    2     -0.07      0.00
  -15    4    2     -0.05      0.00
  -14    4    2      0.07      0.00
  -13    4    2      0.04      0.00
  -12    4    2      0.70      0.00
  -11    4    2     -0.29      0.00
  -10    4    2      0.14      0.00
   -9    4    2     -0.28      0.00
   -8    4    2     -0.06      0.00
   -7    4    2      0.08      0.00
   -6    4    2      0.11      0.00
   -5    4    2      0.13      0.00
   -4    4    2      0.21      0.00
   -3    4    2      0.04      0.00
   -2    4    2      2.29      0.00
   -1    4    2     -0.11      0.00
    0    4    2     -1.32      0.00
    1    4    2     -0.46      0.00
    2    4    2      0.23      0.00
    3    4    2     -0.34      0.00
    4    4    2     -0.19      0.00
    5    4    2      0.18      0.00
    6    4    2     -0.31      0.00
    7    4    2     -0.17      0.00
    8    4    2     -0.61      0.00
    9    4    2      0.34      0.00
   10    4    2      0.10      0.00
   11    4    2      0.88      0.00
   12    4    2      0.04      0.00
   13    4    2     -0.36      0.00
   14    4    2     -0.65      0.00
   17    4    2      0.00      0.00
  -15    5    2      0.15      0.00
  -14    5    2      0.24      0.00
  -13    5    2     -0.16      0.00
  -12    5    2     -0.40      0.00
  -11    5    2      0.09      0.00
  -10    5    2      0.04      0.00
   -9    5    2     -0.22      0.00
   -8    5    2      0.09      0.00
   -7    5    2     -0.19      0.00
   -6    5    2     -0.63      0.00
   -5    5    2     -0.17      0.00
   -4    5    2      0.12      0.00
   -3    5    2      0.28      0.00
   -2    5    2     -0.22      0.00
   -1    5    2     -1.10      0.00
    0    5    2      1.06      0.00
    1    5    2     -0.46      0.00
    2    5    2     -0.65      0.00
    3    5    2     -0.44      0.00
    4    5    2     -0.02      0.00
    5    5    2      0.78      0.00
    6    5    2      0.93      0.00
    7    5    2     -0.14      0.00
    8    5    2     -0.41      0.00
    9    5    2     -0.19      0.00
   10    5    2     -0.28      0.00
   11    5    2     -0.79      0.00
   12    5    2      0.51      0.00
   13    5    2      0.99      0.00
   14    5    2     -0.04      0.00
  -14    6    2     -0.25      0.00
  -13    6    2      0.22      0.00
  -12    6    2     -0.18      0.00
  -11    6    2     -0.05      0.00
  -10    6    2      0.06      0.00
   -9    6    2      0.24      0.00
   -8    6    2      0.12      0.00
   -7    6    2     -0.19      0.00
   -6    6    2      0.38      0.00
   -5    6    2      0.14      0.00
   -4    6    2      0.22      0.00
   -3    6    2     -0.13      0.00
   -2    6    2     -0.59      0.00
   -1    6    2      0.18      0.00
    0    6    2      0.15      0.00
    1    6    2      0.23      0.00
    2    6    2     -0.06      0.00
    3    6    2     -0.11      0.00
    4    6    2      0.06      0.00
    5    6    2      0.13      0.00
    6    6    2     -0.22      0.00
    7    6    2      0.08      0.00
    8    6    2      0.32      0.00
    9    6    2      0.31      0.00
   10    6    2      0.26      0.00
   11    6    2      0.49      0.00
   12    6    2      0.74      0.00
   13    6    2     -1.33      0.00
   14    6    2     -0.71      0.00
   15    6    2      0.63      0.00
  -13    7    2     -0.21      0.00
  -12    7    2      0.40      0.00
  -11    7    2      0.25      0.00
  -10    7    2     -0.11      0.00
   -9    7    2     -0.18      0.00
   -8    7    2     -0.17      0.00
   -7    7    2      0.50      0.00
   -6    7    2      0.12      0.00
   -5    7    2      0.27      0.00
   -4    7    2     -0.13      0.00
   -3    7    2     -0.14      0.00
   -2    7    2      0.28      0.00
   -1    7    2     -0.31      0.00
    0    7    2     -0.26      0.00
    1    7    2      0.52      0.00
    2    7    2      0.39      0.00
    3    7    2     -0.13      0.00
    4    7    2      0.84      0.00
    5    7    2     -0.18      0.00
    6    7    2     -0.37      0.00
    7    7    2     -0.23      0.00
    8    7    2     -0.25      0.00
    9    7    2     -0.19      0.00
   10    7    2     -0.02      0.00
   11    7    2     -0.10      0.00
   12    7    2     -0.72      0.00
   13    7    2      0.27      0.00
   14    7    2      1.11      0.00
   15    7    2     -0.36      0.00
  -12    8    2     -0.38      0.00
  -11    8    2     -0.06      0.00
  -10    8    2     -0.17      0.00
   -9    8    2      0.56      0.00
   -8    8    2     -0.38      0.00
   -7    8    2     -0.02      0.00
   -6    8    2     -0.45      0.00
   -5    8    2     -0.60      0.00
   -4    8    2     -0.06      0.00
   -3    8    2      0.27      0.00
   -2    8    2     -0.75      0.00
   -1    8    2      0.51      0.00
    0    8    2      0.49      0.00
    1    8    2     -0.23      0.00
    2    8    2     -0.13      0.00
    3    8    2      0.03      0.00
    4    8    2     -0.26      0.00
    5    8    2     -0.41      0.00
    6    8    2      0.46      0.00
    7    8    2     -0.45      0.00
    8    8    2     -0.20      0.00
    9    8    2      0.50      0.00
   10    8    2     -0.32      0.00
   11    8    2      0.02      0.00
   12    8    2     -0.06      0.00
   13    8    2     -0.68      0.00
   14    8    2     -0.09      0.00
   15    8    2     -0.21      0.00
   16    8    2      0.97      0.00
  -12    9    2      0.24      0.00
  -11    9    2      0.06      0.00
  -10    9    2     -0.06      0.00
   -9    9    2     -0.51      0.00
   -8    9    2      0.44      0.00
   -7    9    2     -0.31      0.00
   -6    9    2      0.27      0.00
   -5    9    2      0.57      0.00
   -4    9    2     -0.22      0.00
   -3    9    2     -0.08      0.00
   -2    9    2      0.09      0.00
   -1    9    2      0.45      0.00
    0    9    2     -0.23      0.00
    1    9    2     -0.45      0.00
    2    9    2     -0.45      0.00
    3    9    2      0.65      0.00
    4    9    2     -0.06      0.00
    5    9    2      0.47      0.00
    6    9    2     -0.34      0.00
    7    9    2      0.63      0.00
    8    9    2      0.18      0.00
    9    9    2      0.04      0.00
   10    9    2      0.20      0.00
   11    9    2      0.03      0.00
   12    9    2      0.21      0.00
   13    9    2      0.75      0.00
   14    9    2      0.54      0.00
   15    9    2     -0.61      0.00
   16    9    2     -0.52      0.00
  -10   10    2      0.17      0.00
   -9   10    2      0.06      0.00
   -8   10    2     -0.21      0.00
   -7   10    2      0.53      0.00
   -6   10    2     -0.38      0.00
   -5   10    2     -0.25      0.00
   -4   10    2      0.33      0.00
   -3   10    2      0.15      0.00
   -2   10    2      0.60      0.00
   -1   10    2     -0.21      0.00
    0   10    2     -0.24      0.00
    1   10    2      0.48      0.00
    2   10    2      0.33      0.00
    3   10    2     -0.68      0.00
    4   10    2     -0.71      0.00
    5   10    2     -0.07      0.00
    6   10    2      0.29      0.00
    7   10    2     -0.36      0.00
    8   10    2      0.05      0.00
    9   10    2      0.17      0.00
   10   10    2     -0.33      0.00
   11   10    2      0.35      0.00
   12   10    2     -0.23      0.00
   13   10    2      0.25      0.00
   14   10    2     -0.97      0.00
   15   10    2      0.65      0.00
   16   10    2      0.25      0.00
   -9   11    2      0.24      0.00
   -8   11    2      0.26      0.00
   -7   11    2     -0.31      0.00
   -6   11    2      0.14      0.00
   -5   11    2      0.26      0.00
   -4   11    2      0.26      0.00
   -3   11    2     -0.35      0.00
   -2   11    2     -0.07      0.00
   -1   11    2     -0.55      0.00
    0   11    2      0.14      0.00
    1   11    2     -0.14      0.00
    2   11    2      0.30      0.00
    3   11    2      0.03      0.00
    4   11    2      0.41      0.00
    5   11    2      0.34      0.00
    6   11    2     -0.04      0.00
    7   11    2     -0.45      0.00
    8   11    2     -0.02      0.00
    9   11    2     -0.45      0.00
   10   11    2      0.02      0.00
   11   11    2     -0.59      0.00
   12   11    2     -0.05      0.00
   13   11    2     -0.28      0.00
   14   11    2      0.17      0.00
   15   11    2     -0.05      0.00
   16   11    2      0.08      0.00
   -8   12    2     -0.18      0.00
   -7   12    2      0.02      0.00
   -6   12    2     -0.26      0.00
   -5   12    2      0.03      0.00
   -4   12    2     -0.49      0.00
   -3   12    2     -0.44      0.00
   -2   12    2     -0.11      0.00
   -1   12    2      0.11      0.00
    0   12    2      0.00      0.00
    1   12    2     -0.10      0.00
    2   12    2     -0.47      0.00
    3   12    2     -0.03      0.00
    4   12    2      0.48      0.00
    5   12    2     -0.23      0.00
    6   12    2      0.02      0.00
    7   12    2      0.23      0.00
    8   12    2      0.26      0.00
    9   12    2      0.18      0.00
   10   12    2      0.36      0.00
   11   12    2      0.59      0.00
   12   12    2     -0.06      0.00
   13   12    2     -0.14      0.00
   14   12    2      0.03      0.00
   -8   13    2     -0.01      0.00
   -7   13    2      0.01      0.00
   -6   13    2      0.27      0.00
   -5   13    2      0.07      0.00
   -4   13    2      0.00      0.00
   -3   13    2      0.71      0.00
   -2   13    2      0.21      0.00
   -1   13    2      0.18      0.00
    0   13    2      0.23      0.00
    1   13    2      0.06      0.00
    2   13    2      0.48      0.00
    3   13    2     -0.18      0.00
    4   13    2     -0.10      0.00
    5   13    2      0.28      0.00
    6   13    2     -0.05      0.00
    7   13    2     -0.57      0.00
    8   13    2      0.12      0.00
    9   13    2      0.23      0.00
   10   13    2     -0.06      0.00
   11   13    2     -0.34      0.00
   12   13    2      0.00      0.00
   14   13    2      0.29      0.00
   -6   14    2     -0.01      0.00
   -5   14    2     -0.08      0.00
   -4   14    2     -0.08      0.00
   -3   14    2      0.03      0.00
   -2   14    2     -0.20      0.00
   -1   14    2     -0.22      0.00
    0   14    2     -0.45      0.00
    1   14    2      0.41      0.00
    2   14    2     -0.22      0.00
    3   14    2      0.03      0.00
    4   14    2     -0.20      0.00
    5   14    2     -0.22      0.00
    6   14    2     -0.23      0.00
    7   14    2      0.50      0.00
    8   14    2      0.00      0.00
    9   14    2     -0.27      0.00
   10   14    2     -0.19      0.00
   11   14    2     -0.65      0.00
   -5   15    2      0.17      0.00
   -4   15    2     -0.11      0.00
   -3   15    2     -0.08      0.00
   -2   15    2     -0.01      0.00
   -1   15    2      0.10      0.00
    0   15    2      0.46      0.00
    1   15    2     -0.17      0.00
    2   15    2     -0.28      0.00
    3   15    2      0.11      0.00
    4   15    2      0.10      0.00
    5   15    2      0.22      0.00
    6   15    2     -0.39      0.00
    7   15    2     -0.17      0.00
    8   15    2      0.05      0.00
    9   15    2      0.24      0.00
   10   15    2      0.06      0.00
   -3   16    2      0.33      0.00
   -2   16    2     -0.33      0.00
   -1   16    2     -0.03      0.00
    0   16    2      0.06      0.00
    1   16    2     -0.06      0.00
    2   16    2     -0.12      0.00
    3   16    2     -0.24      0.00
    4   16    2      0.17      0.00
    5   16    2      0.12      0.00
    6   16    2      0.44      0.00
    7   16    2      0.18      0.00
    8   16    2      0.23      0.00
    9   16    2     -0.10      0.00
   11   16    2      0.30      0.00
    0   17    2     -0.33      0.00
    1   17    2     -0.03      0.00
    2   17    2     -0.01      0.00
    3   17    2      0.31      0.00
    4   17    2      0.08      0.00
    5   17    2     -0.19      0.00
    6   17    2     -0.52      0.00
    8   17    2     -0.07      0.00
   -6  -16    3      0.15      0.00
   -5  -16    3      0.24      0.00
   -4  -16    3      0.09      0.00
   -3  -16    3     -0.07      0.00
   -2  -16    3     -0.10      0.00
   -9  -15    3      0.15      0.00
   -6  -15    3     -0.15      0.00
   -4  -15    3     -0.03      0.00
   -3  -15    3      0.37      0.00
   -2  -15    3      0.29      0.00
   -1  -15    3      0.24      0.00
    0  -15    3     -0.09      0.00
    1  -15    3     -0.31      0.00
    2  -15    3     -0.03      0.00
  -11  -14    3      0.00      0.00
  -10  -14    3      0.15      0.00
   -9  -14    3      0.14      0.00
   -5  -14    3      0.48      0.00
   -4  -14    3     -0.12      0.00
   -3  -14    3      0.02      0.00
   -2  -14    3     -0.20      0.00
   -1  -14    3     -0.48      0.00
    0  -14    3     -0.10      0.00
    1  -14    3      0.27      0.00
    2  -14    3      0.09      0.00
    3  -14    3     -0.15      0.00
    4  -14    3     -0.05      0.00
  -12  -13    3     -0.10      0.00
  -11  -13    3     -0.12      0.00
   -6  -13    3     -0.08      0.00
   -5  -13    3     -0.35      0.00
   -4  -13    3      0.23      0.00
   -3  -13    3     -0.32      0.00
   -2  -13    3     -0.41      0.00
   -1  -13    3      0.10      0.00
    0  -13    3     -0.26      0.00
    1  -13    3     -0.22      0.00
    2  -13    3      0.06      0.00
    3  -13    3      0.30      0.00
    4  -13    3     -0.03      0.00
  -13  -12    3     -0.29      0.00
  -12  -12    3     -0.31      0.00
   -8  -12    3      0.27      0.00
   -7  -12    3      0.09      0.00
   -6  -12    3     -0.05      0.00
   -5  -12    3     -0.03      0.00
   -4  -12    3     -0.34      0.00
   -3  -12    3      0.16      0.00
   -2  -12    3      0.02      0.00
   -1  -12    3      0.62      0.00
    0  -12    3      0.56      0.00
    1  -12    3      0.74      0.00
    2  -12    3     -0.07      0.00
    3  -12    3     -0.36      0.00
    4  -12    3     -0.82      0.00
    5  -12    3      1.46      0.00
    6  -12    3     -0.42      0.00
  -13  -11    3     -0.20      0.00
  -12  -11    3      0.57      0.00
  -10  -11    3      0.43      0.00
   -9  -11    3     -0.44      0.00
   -8  -11    3     -0.31      0.00
   -7  -11    3      0.11      0.00
   -6  -11    3     -0.43      0.00
   -5  -11    3     -0.22      0.00
   -4  -11    3      0.34      0.00
   -3  -11    3      0.35      0.00
   -2  -11    3      0.79      0.00
   -1  -11    3     -0.37      0.00
    0  -11    3     -0.51      0.00
    1  -11    3     -0.63      0.00
    2  -11    3      0.06      0.00
    3  -11    3      0.18      0.00
    4  -11    3      0.71      0.00
    5  -11    3     -0.06      0.00
    6  -11    3     -0.16      0.00
    7  -11    3      0.28      0.00
    9  -11    3     -0.52      0.00
  -13  -10    3      0.14      0.00
  -11  -10    3      0.09      0.00
  -10  -10    3     -0.29      0.00
   -9  -10    3     -0.44      0.00
   -8  -10    3      0.36      0.00
   -7  -10    3     -0.60      0.00
   -6  -10    3      0.23      0.00
   -5  -10    3      0.89      0.00
   -4  -10    3     -0.02      0.00
   -3  -10    3     -0.65      0.00
   -2  -10    3     -1.09      0.00
   -1  -10    3      0.17      0.00
    0  -10    3      0.02      0.00
    1  -10    3     -0.25      0.00
    2  -10    3      0.00      0.00
    3  -10    3     -0.42      0.00
    4  -10    3     -0.17      0.00
    5  -10    3     -0.16      0.00
    6  -10    3     -0.63      0.00
    7  -10    3     -0.34      0.00
    8  -10    3     -0.42      0.00
  -14   -9    3     -0.09      0.00
  -12   -9    3      0.13      0.00
  -11   -9    3      0.23      0.00
  -10   -9    3     -0.33      0.00
   -9   -9    3      0.76      0.00
   -8   -9    3      0.20      0.00
   -7   -9    3      0.39      0.00
   -6   -9    3      0.23      0.00
   -5   -9    3     -0.24      0.00
   -4   -9    3     -0.12      0.00
   -3   -9    3      0.44      0.00
   -2   -9    3      1.22      0.00
   -1   -9    3     -0.70      0.00
    0   -9    3      0.04      0.00
    1   -9    3      0.79      0.00
    2   -9    3      0.88      0.00
    3   -9    3     -0.16      0.00
    4   -9    3      0.20      0.00
    5   -9    3     -0.20      0.00
    6   -9    3      0.51      0.00
    7   -9    3      0.60      0.00
    8   -9    3      0.15      0.00
   11   -9    3      0.20      0.00
  -15   -8    3     -0.14      0.00
  -14   -8    3      0.20      0.00
  -13   -8    3      0.84      0.00
  -12   -8    3     -0.34      0.00
  -11   -8    3     -0.68      0.00
  -10   -8    3      0.27      0.00
   -9   -8    3      0.35      0.00
   -8   -8    3     -0.29      0.00
   -7   -8    3     -0.82      0.00
   -6   -8    3      0.18      0.00
   -5   -8    3     -0.65      0.00
   -4   -8    3     -0.04      0.00
   -3   -8    3      0.01      0.00
   -2   -8    3     -0.75      0.00
   -1   -8    3      0.49      0.00
    0   -8    3      0.12      0.00
    1   -8    3     -0.55      0.00
    2   -8    3     -1.36      0.00
    3   -8    3     -0.60      0.00
    4   -8    3      0.71      0.00
    5   -8    3     -0.17      0.00
    6   -8    3      0.08      0.00
    7   -8    3     -0.56      0.00
    8   -8    3      0.18      0.00
    9   -8    3     -0.51      0.00
  -16   -7    3      0.17      0.00
  -15   -7    3      0.32      0.00
  -14   -7    3      0.45      0.00
  -13   -7    3     -0.64      0.00
  -12   -7    3     -0.29      0.00
  -11   -7    3      0.26      0.00
  -10   -7    3      0.06      0.00
   -9   -7    3     -0.29      0.00
   -8   -7    3     -0.35      0.00
   -7   -7    3      0.40      0.00
   -6   -7    3      0.33      0.00
   -5   -7    3      0.39      0.00
   -4   -7    3      0.21      0.00
   -3   -7    3     -0.58      0.00
   -2   -7    3     -0.31      0.00
   -1   -7    3     -0.05      0.00
    0   -7    3     -0.59      0.00
    1   -7    3      1.01      0.00
    2   -7    3      1.83      0.00
    3   -7    3      0.30      0.00
    4   -7    3     -0.16      0.00
    5   -7    3     -0.01      0.00
    6   -7    3     -0.20      0.00
    7   -7    3      0.23      0.00
    8   -7    3     -0.14      0.00
    9   -7    3      0.38      0.00
   10   -7    3      0.45      0.00
   11   -7    3     -0.36      0.00
   12   -7    3      0.44      0.00
  -16   -6    3     -0.01      0.00
  -15   -6    3      0.04      0.00
  -14   -6    3     -0.46      0.00
  -13   -6    3     -0.19      0.00
  -12   -6    3      0.10      0.00
  -11   -6    3      0.07      0.00
  -10   -6    3      0.59      0.00
   -9   -6    3      0.26      0.00
   -8   -6    3     -0.68      0.00
   -7   -6    3      0.21      0.00
   -6   -6    3     -0.24      0.00
   -5   -6    3     -0.04      0.00
   -4   -6    3     -0.30      0.00
   -3   -6    3      0.02      0.00
   -2   -6    3      0.83      0.00
   -1   -6    3      0.27      0.00
    0   -6    3      0.71      0.00
    1   -6    3      0.20      0.00
    2   -6    3     -3.00      0.00
    3   -6    3     -0.30      0.00
    4   -6    3      0.36      0.00
    5   -6    3      0.14      0.00
    6   -6    3      0.07      0.00
    7   -6    3      0.29      0.00
    8   -6    3     -0.09      0.00
    9   -6    3     -0.19      0.00
   10   -6    3     -0.49      0.00
   11   -6    3      1.10      0.00
   12   -6    3     -0.22      0.00
   13   -6    3     -0.19      0.00
  -17   -5    3      0.10      0.00
  -16   -5    3      0.12      0.00
  -14   -5    3      0.03      0.00
  -13   -5    3      0.06      0.00
  -12   -5    3      0.09      0.00
  -11   -5    3      0.11      0.00
  -10   -5    3     -0.13      0.00
   -9   -5    3     -0.20      0.00
   -8   -5    3      0.40      0.00
   -7   -5    3      0.60      0.00
   -6   -5    3     -0.21      0.00
   -5   -5    3     -0.28      0.00
   -4   -5    3     -0.08      0.00
   -3   -5    3      1.34      0.00
   -2   -5    3     -0.32      0.00
   -1   -5    3     -0.57      0.00
    0   -5    3     -0.47      0.00
    1   -5    3     -0.50      0.00
    2   -5    3      1.23      0.00
    3   -5    3      0.79      0.00
    4   -5    3     -0.21      0.00
    5   -5    3     -0.01      0.00
    6   -5    3     -0.42      0.00
    7   -5    3     -0.32      0.00
    8   -5    3      0.06      0.00
    9   -5    3      0.88      0.00
   10   -5    3     -0.76      0.00
   11   -5    3     -0.75      0.00
   12   -5    3     -0.53      0.00
   13   -5    3     -0.07      0.00
   14   -5    3      0.26      0.00
  -17   -4    3      0.09      0.00
  -16   -4    3     -0.13      0.00
  -15   -4    3     -0.20      0.00
  -14   -4    3     -0.01      0.00
  -13   -4    3     -0.10      0.00
  -12   -4    3     -0.08      0.00
  -11   -4    3     -0.09      0.00
  -10   -4    3      0.28      0.00
   -9   -4    3     -0.64      0.00
   -8   -4    3     -0.51      0.00
   -7   -4    3     -0.07      0.00
   -6   -4    3      0.00      0.00
   -5   -4    3      0.46      0.00
   -4   -4    3     -0.03      0.00
   -3   -4    3     -1.27      0.00
   -2   -4    3      0.66      0.00
   -1   -4    3      0.30      0.00
    0   -4    3      0.26      0.00
    1   -4    3     -0.01      0.00
    2   -4    3     -0.76      0.00
    3   -4    3      0.43      0.00
    4   -4    3      0.25      0.00
    5   -4    3     -0.37      0.00
    6   -4    3     -0.10      0.00
    7   -4    3      0.04      0.00
    8   -4    3     -0.17      0.00
    9   -4    3     -1.43      0.00
   10   -4    3      0.77      0.00
   11   -4    3      1.20      0.00
   12   -4    3      0.32      0.00
   13   -4    3      0.39      0.00
   14   -4    3     -0.09      0.00
   15   -4    3     -0.21      0.00
  -17   -3    3     -0.04      0.00
  -16   -3    3      0.01      0.00
  -15   -3    3      0.05      0.00
  -14   -3    3      0.04      0.00
  -13   -3    3      0.30      0.00
  -12   -3    3      0.21      0.00
  -11   -3    3      0.28      0.00
  -10   -3    3      0.04      0.00
   -9   -3    3     -0.51      0.00
   -8   -3    3      1.03      0.00
   -7   -3    3      0.00      0.00
   -6   -3    3     -0.12      0.00
   -5   -3    3     -0.42      0.00
   -4   -3    3      0.59      0.00
   -3   -3    3      0.26      0.00
   -2   -3    3     -0.56      0.00
   -1   -3    3     -1.52      0.00
    0   -3    3      0.63      0.00
    1   -3    3      0.66      0.00
    2   -3    3      0.43      0.00
    3   -3    3     -0.21      0.00
    4   -3    3     -0.34      0.00
    5   -3    3     -0.17      0.00
    6   -3    3      0.58      0.00
    7   -3    3     -0.10      0.00
    8   -3    3      1.35      0.00
    9   -3    3      1.02      0.00
   10   -3    3     -0.08      0.00
   11   -3    3     -0.77      0.00
   12   -3    3     -0.73      0.00
   13   -3    3     -0.16      0.00
   14   -3    3      0.41      0.00
   15   -3    3     -0.02      0.00
  -17   -2    3     -0.36      0.00
  -16   -2    3      0.14      0.00
  -14   -2    3      0.04      0.00
  -13   -2    3     -0.36      0.00
  -12   -2    3     -0.50      0.00
  -11   -2    3      0.45      0.00
  -10   -2    3     -0.34      0.00
   -9   -2    3     -0.15      0.00
   -8   -2    3      0.04      0.00
   -7   -2    3     -0.56      0.00
   -6   -2    3      0.89      0.00
   -5   -2    3      0.03      0.00
   -4   -2    3     -0.21      0.00
   -3   -2    3      0.43      0.00
   -2   -2    3     -0.09      0.00
   -1   -2    3     -0.61      0.00
    0   -2    3      0.03      0.00
    1   -2    3     -0.27      0.00
    2   -2    3     -1.18      0.00
    3   -2    3      0.31      0.00
    4   -2    3      0.73      0.00
    5   -2    3     -0.77      0.00
    6   -2    3     -0.21      0.00
    7   -2    3      0.87      0.00
    8   -2    3     -0.60      0.00
    9   -2    3     -1.16      0.00
   10   -2    3     -0.11      0.00
   11   -2    3     -0.01      0.00
   12   -2    3      0.54      0.00
   13   -2    3      0.31      0.00
   14   -2    3     -0.72      0.00
   15   -2    3     -0.34      0.00
  -16   -1    3     -0.15      0.00
  -14   -1    3     -0.43      0.00
  -13   -1    3      0.12      0.00
  -12   -1    3      0.63      0.00
  -11   -1    3     -0.07      0.00
  -10   -1    3     -1.27      0.00
   -9   -1    3      1.18      0.00
   -8   -1    3     -0.02      0.00
   -7   -1    3      1.05      0.00
   -6   -1    3     -1.17      0.00
   -5   -1    3     -1.28      0.00
   -4   -1    3     -0.02      0.00
   -3   -1    3     -0.03      0.00
   -2   -1    3     -1.32      0.00
   -1   -1    3      2.81      0.00
    0   -1    3      2.01      0.00
    1   -1    3     -2.29      0.00
    2   -1    3      1.32      0.00
    3   -1    3      0.00      0.00
    4   -1    3     -0.78      0.00
    5   -1    3      0.82      0.00
    6   -1    3      0.36      0.00
    7   -1    3     -0.27      0.00
    8   -1    3     -0.96      0.00
    9   -1    3     -0.70      0.00
   10   -1    3      0.69      0.00
   11   -1    3      0.33      0.00
   12   -1    3     -0.07      0.00
   13   -1    3      0.02      0.00
   14   -1    3      0.54      0.00
   15   -1    3      0.32      0.00
   16   -1    3      0.01      0.00
  -16    0    3     -0.17      0.00
  -13    0    3      0.06      0.00
  -12    0    3     -0.02      0.00
  -11    0    3     -0.50      0.00
  -10    0    3      0.84      0.00
   -9    0    3     -0.28      0.00
   -8    0    3      0.10      0.00
   -7    0    3     -0.67      0.00
   -6    0    3     -1.09      0.00
   -5    0    3      3.28      0.00
   -4    0    3     -0.15      0.00
   -3    0    3     -0.42      0.00
   -2    0    3      1.03      0.00
   -1    0    3     -0.73      0.00
    0    0    3      1.64      0.00
    1    0    3      0.25      0.00
    2    0    3      0.78      0.00
    3    0    3     -0.15      0.00
    4    0    3     -0.28      0.00
    5    0    3     -0.52      0.00
    6    0    3      0.11      0.00
    7    0    3     -0.19      0.00
    8    0    3      0.18      0.00
    9    0    3      1.04      0.00
   10    0    3      0.86      0.00
   11    0    3     -1.03      0.00
   12    0    3      0.07      0.00
   13    0    3     -0.50      0.00
   14    0    3     -0.42      0.00
   15    0    3     -0.03      0.00
   16    0    3      0.11      0.00
  -16    1    3      0.69      0.00
  -12    1    3     -0.03      0.00
  -11    1    3     -0.10      0.00
  -10    1    3      0.34      0.00
   -9    1    3      0.12      0.00
   -8    1    3     -0.34      0.00
   -7    1    3     -0.48      0.00
   -6    1    3      1.69      0.00
   -5    1    3     -1.20      0.00
   -4    1    3     -0.37      0.00
   -3    1    3      0.20      0.00
   -2    1    3     -0.92      0.00
   -1    1    3      1.85      0.00
    0    1    3     -7.19      0.00
    1    1    3     -1.83      0.00
    2    1    3     -1.85      0.00
    3    1    3      0.93      0.00
    4    1    3      0.60      0.00
    5    1    3      0.38      0.00
    6    1    3     -0.21      0.00
    7    1    3     -0.46      0.00
    8    1    3      0.31      0.00
    9    1    3      0.92      0.00
   10    1    3     -1.19      0.00
   11    1    3      0.18      0.00
   12    1    3      0.42      0.00
   13    1    3      0.11      0.00
   14    1    3      0.41      0.00
   15    1    3      0.01      0.00
   16    1    3     -0.40      0.00
  -15    2    3     -0.10      0.00
  -12    2    3     -0.12      0.00
  -11    2    3      0.07      0.00
  -10    2    3     -0.46      0.00
   -9    2    3     -0.12      0.00
   -8    2    3      0.05      0.00
   -7    2    3     -0.01      0.00
   -6    2    3      0.25      0.00
   -5    2    3     -0.74      0.00
   -4    2    3     -0.39      0.00
   -3    2    3      0.46      0.00
   -2    2    3      1.54      0.00
   -1    2    3     -0.55      0.00
    0    2    3      1.77      0.00
    1    2    3      3.92      0.00
    2    2    3      2.44      0.00
    3    2    3      0.31      0.00
    4    2    3     -0.51      0.00
    5    2    3     -0.39      0.00
    6    2    3      0.11      0.00
    7    2    3      0.77      0.00
    8    2    3     -0.59      0.00
    9    2    3     -0.73      0.00
   10    2    3     -0.47      0.00
   11    2    3      1.56      0.00
   12    2    3     -1.21      0.00
   13    2    3      0.21      0.00
   14    2    3      0.11      0.00
   15    2    3     -0.14      0.00
   16    2    3      0.25      0.00
   17    2    3      0.25      0.00
  -15    3    3     -0.02      0.00
  -14    3    3     -0.39      0.00
  -13    3    3      0.00      0.00
  -12    3    3     -0.17      0.00
  -11    3    3      0.18      0.00
  -10    3    3      0.42      0.00
   -9    3    3      0.11      0.00
   -8    3    3     -0.03      0.00
   -7    3    3      0.37      0.00
   -6    3    3      0.10      0.00
   -5    3    3     -0.56      0.00
   -4    3    3      0.53      0.00
   -3    3    3     -1.07      0.00
   -2    3    3     -1.30      0.00
   -1    3    3     -0.90      0.00
    0    3    3      1.18      0.00
    1    3    3     -0.62      0.00
    2    3    3     -0.60      0.00
    3    3    3     -0.31      0.00
    4    3    3     -1.32      0.00
    5    3    3     -0.19      0.00
    6    3    3      0.00      0.00
    7    3    3      0.09      0.00
    8    3    3      0.79      0.00
    9    3    3     -0.11      0.00
   10    3    3      0.93      0.00
   11    3    3     -2.10      0.00
   12    3    3      0.47      0.00
   13    3    3      0.62      0.00
   14    3    3     -0.23      0.00
   15    3    3     -0.23      0.00
   16    3    3      0.04      0.00
   17    3    3     -0.08      0.00
  -15    4    3     -0.07      0.00
  -14    4    3      0.27      0.00
  -13    4    3      0.13      0.00
  -12    4    3      0.52      0.00
  -11    4    3     -0.31      0.00
  -10    4    3     -0.18      0.00
   -9    4    3     -0.13      0.00
   -8    4    3      0.05      0.00
   -7    4    3      0.20      0.00
   -6    4    3     -0.05      0.00
   -5    4    3      0.07      0.00
   -4    4    3      0.42      0.00
   -3    4    3      1.05      0.00
   -2    4    3      2.38      0.00
   -1    4    3     -0.72      0.00
    0    4    3     -0.39      0.00
    1    4    3      0.00      0.00
    2    4    3      0.45      0.00
    3    4    3     -1.26      0.00
    4    4    3      0.07      0.00
    5    4    3      0.57      0.00
    6    4    3      0.53      0.00
    7    4    3     -0.36      0.00
    8    4    3     -0.79      0.00
    9    4    3      0.07      0.00
   10    4    3     -0.20      0.00
   11    4    3      0.98      0.00
   12    4    3      0.05      0.00
   13    4    3     -0.32      0.00
   17    4    3     -0.14      0.00
  -15    5    3      0.20      0.00
  -14    5    3      0.14      0.00
  -13    5    3      0.07      0.00
  -12    5    3     -0.46      0.00
  -11    5    3     -0.05      0.00
  -10    5    3      0.27      0.00
   -9    5    3     -0.25      0.00
   -8    5    3     -0.07      0.00
   -7    5    3     -0.41      0.00
   -6    5    3     -0.80      0.00
   -5    5    3     -0.08      0.00
   -4    5    3      0.15      0.00
   -3    5    3      0.14      0.00
   -2    5    3     -1.46      0.00
   -1    5    3     -0.82      0.00
    0    5    3      0.88      0.00
    1    5    3     -1.02      0.00
    2    5    3     -0.95      0.00
    3    5    3      0.01      0.00
    4    5    3      0.58      0.00
    5    5    3      0.95      0.00
    6    5    3      0.16      0.00
    7    5    3     -0.26      0.00
    8    5    3     -0.07      0.00
    9    5    3     -0.08      0.00
   10    5    3     -0.21      0.00
   11    5    3     -0.62      0.00
   12    5    3      0.81      0.00
   13    5    3      0.55      0.00
   14    5    3     -0.54      0.00
   16    5    3     -0.30      0.00
   17    5    3      0.04      0.00
  -14    6    3     -0.17      0.00
  -13    6    3     -0.14      0.00
  -12    6    3     -0.41      0.00
  -11    6    3      0.45      0.00
  -10    6    3      0.03      0.00
   -9    6    3      0.12      0.00
   -8    6    3      0.17      0.00
   -7    6    3      0.51      0.00
   -6    6    3      0.33      0.00
   -5    6    3      0.30      0.00
   -4    6    3      0.28      0.00
   -3    6    3     -0.83      0.00
   -2    6    3     -0.71      0.00
   -1    6    3      1.08      0.00
    0    6    3      0.15      0.00
    1    6    3      0.62      0.00
    2    6    3      0.45      0.00
    3    6    3     -0.17      0.00
    4    6    3     -0.02      0.00
    5    6    3     -0.16      0.00
    6    6    3     -0.58      0.00
    7    6    3      0.16      0.00
    8    6    3      0.32      0.00
    9    6    3      0.45      0.00
   10    6    3      0.36      0.00
   11    6    3      0.58      0.00
   12    6    3      0.07      0.00
   13    6    3     -1.45      0.00
   14    6    3      0.16      0.00
   15    6    3      0.56      0.00
  -13    7    3     -0.11      0.00
  -12    7    3      0.67      0.00
  -11    7    3      0.06      0.00
  -10    7    3     -0.50      0.00
   -9    7    3      0.11      0.00
   -8    7    3     -0.11      0.00
   -7    7    3      0.03      0.00
   -6    7    3     -0.12      0.00
   -5    7    3      0.41      0.00
   -4    7    3     -0.14      0.00
   -3    7    3      0.25      0.00
   -2    7    3      0.17      0.00
   -1    7    3     -0.05      0.00
    0    7    3     -0.34      0.00
    1    7    3      0.47      0.00
    2    7    3     -0.10      0.00
    3    7    3      0.28      0.00
    4    7    3      1.17      0.00
    5    7    3     -0.74      0.00
    6    7    3     -0.09      0.00
    7    7    3     -0.26      0.00
    8    7    3     -0.31      0.00
    9    7    3     -0.15      0.00
   10    7    3     -0.34      0.00
   11    7    3     -0.19      0.00
   12    7    3     -0.60      0.00
   13    7    3      0.37      0.00
   14    7    3      0.80      0.00
   15    7    3     -0.63      0.00
  -13    8    3     -0.09      0.00
  -12    8    3     -0.25      0.00
  -11    8    3     -0.04      0.00
  -10    8    3     -0.05      0.00
   -9    8    3      0.26      0.00
   -8    8    3     -0.29      0.00
   -7    8    3     -0.10      0.00
   -6    8    3     -0.41      0.00
   -5    8    3     -0.58      0.00
   -4    8    3     -0.06      0.00
   -3    8    3     -0.43      0.00
   -2    8    3     -0.01      0.00
   -1    8    3      1.11      0.00
    0    8    3     -0.17      0.00
    1    8    3     -0.76      0.00
    2    8    3      0.07      0.00
    3    8    3     -0.20      0.00
    4    8    3     -0.95      0.00
    5    8    3      0.22      0.00
    6    8    3      0.51      0.00
    7    8    3     -0.28      0.00
    8    8    3     -0.04      0.00
    9    8    3      0.29      0.00
   10    8    3     -0.13      0.00
   11    8    3      0.27      0.00
   12    8    3     -0.32      0.00
   13    8    3     -0.45      0.00
   14    8    3      0.26      0.00
   15    8    3     -0.33      0.00
   16    8    3      0.92      0.00
  -12    9    3      0.21      0.00
  -11    9    3     -0.30      0.00
  -10    9    3      0.10      0.00
   -9    9    3     -0.35      0.00
   -8    9    3      0.56      0.00
   -7    9    3     -0.28      0.00
   -6    9    3      0.37      0.00
   -5    9    3      0.85      0.00
   -4    9    3     -0.38      0.00
   -3    9    3      0.24      0.00
   -2    9    3      0.36      0.00
   -1    9    3     -0.70      0.00
    0    9    3     -0.21      0.00
    1    9    3      0.18      0.00
    2    9    3     -0.48      0.00
    3    9    3      0.66      0.00
    4    9    3      0.16      0.00
    5    9    3      0.19      0.00
    6    9    3     -0.44      0.00
    7    9    3      0.40      0.00
    8    9    3      0.41      0.00
    9    9    3      0.21      0.00
   10    9    3      0.28      0.00
   11    9    3     -0.33      0.00
   12    9    3      0.39      0.00
   13    9    3      1.21      0.00
   14    9    3      0.07      0.00
   15    9    3     -0.33      0.00
   16    9    3     -0.68      0.00
  -10   10    3      0.22      0.00
   -9   10    3      0.23      0.00
   -8   10    3     -0.29      0.00
   -7   10    3      0.24      0.00
   -6   10    3     -0.35      0.00
   -5   10    3     -0.26      0.00
   -4   10    3      0.39      0.00
   -3   10    3      0.04      0.00
   -2   10    3      0.36      0.00
   -1   10    3      0.12      0.00
    0   10    3      0.19      0.00
    1   10    3      0.27      0.00
    2   10    3      0.40      0.00
    3   10    3     -0.90      0.00
    4   10    3     -0.36      0.00
    5   10    3      0.16      0.00
    6   10    3      0.19      0.00
    7   10    3     -0.37      0.00
    8   10    3     -0.10      0.00
    9   10    3     -0.24      0.00
   10   10    3     -0.32      0.00
   11   10    3      0.43      0.00
   12   10    3     -0.39      0.00
   13   10    3     -0.09      0.00
   14   10    3     -1.26      0.00
   15   10    3      0.79      0.00
   16   10    3      0.39      0.00
   -9   11    3     -0.03      0.00
   -8   11    3      0.05      0.00
   -7   11    3     -0.06      0.00
   -6   11    3      0.37      0.00
   -5   11    3      0.07      0.00
   -4   11    3     -0.08      0.00
   -3   11    3     -0.57      0.00
   -2   11    3      0.20      0.00
   -1   11    3     -0.83      0.00
    0   11    3     -0.35      0.00
    1   11    3     -0.15      0.00
    2   11    3      0.20      0.00
    3   11    3      0.35      0.00
    4   11    3      0.52      0.00
    5   11    3     -0.04      0.00
    6   11    3     -0.09      0.00
    7   11    3     -0.25      0.00
    8   11    3      0.21      0.00
    9   11    3     -0.23      0.00
   10   11    3     -0.02      0.00
   11   11    3     -0.90      0.00
   12   11    3      0.37      0.00
   13   11    3     -0.40      0.00
   14   11    3      0.65      0.00
   15   11    3     -0.33      0.00
   16   11    3     -0.08      0.00
   -9   12    3     -0.12      0.00
   -8   12    3     -0.11      0.00
   -7   12    3     -0.08      0.00
   -6   12    3     -0.33      0.00
   -5   12    3      0.24      0.00
   -4   12    3     -0.63      0.00
   -3   12    3      0.30      0.00
   -2   12    3     -0.47      0.00
   -1   12    3      0.32      0.00
    0   12    3      0.47      0.00
    1   12    3      0.01      0.00
    2   12    3     -0.54      0.00
    3   12    3      0.01      0.00
    4   12    3      0.35      0.00
    5   12    3     -0.10      0.00
    6   12    3      0.03      0.00
    7   12    3      0.07      0.00
    8   12    3      0.16      0.00
    9   12    3      0.25      0.00
   10   12    3      0.63      0.00
   11   12    3      0.85      0.00
   12   12    3     -0.20      0.00
   13   12    3     -0.15      0.00
   14   12    3      0.01      0.00
   15   12    3      0.12      0.00
   -8   13    3      0.21      0.00
   -7   13    3     -0.07      0.00
   -6   13    3      0.23      0.00
   -5   13    3     -0.19      0.00
   -4   13    3      0.15      0.00
   -3   13    3      0.70      0.00
   -2   13    3      0.26      0.00
   -1   13    3      0.30      0.00
    0   13    3     -0.03      0.00
    1   13    3      0.30      0.00
    2   13    3      0.43      0.00
    3   13    3     -0.18      0.00
    4   13    3     -0.39      0.00
    5   13    3      0.16      0.00
    6   13    3     -0.36      0.00
    7   13    3     -0.09      0.00
    8   13    3      0.16      0.00
    9   13    3      0.13      0.00
   10   13    3     -0.66      0.00
   11   13    3     -0.74      0.00
   12   13    3      0.23      0.00
   13   13    3      0.74      0.00
   14   13    3      0.19      0.00
   -7   14    3     -0.32      0.00
   -6   14    3      0.43      0.00
   -5   14    3     -0.13      0.00
   -4   14    3     -0.01      0.00
   -3   14    3     -0.22      0.00
   -2   14    3     -0.35      0.00
   -1   14    3     -0.37      0.00
    0   14    3     -0.32      0.00
    1   14    3      0.01      0.00
    2   14    3     -0.41      0.00
    3   14    3      0.14      0.00
    4   14    3     -0.07      0.00
    5   14    3     -0.21      0.00
    6   14    3      0.02      0.00
    7   14    3      0.45      0.00
    8   14    3     -0.13      0.00
    9   14    3     -0.19      0.00
   10   14    3     -0.28      0.00
   11   14    3     -0.21      0.00
   14   14    3     -0.47      0.00
   -5   15    3      0.10      0.00
   -4   15    3      0.01      0.00
   -3   15    3     -0.03      0.00
   -2   15    3      0.07      0.00
   -1   15    3      0.28      0.00
    0   15    3      0.46      0.00
    1   15    3     -0.25      0.00
    2   15    3     -0.20      0.00
    3   15    3      0.10      0.00
    4   15    3      0.19      0.00
    5   15    3      0.25      0.00
    6   15    3     -0.30      0.00
    7   15    3     -0.16      0.00
    8   15    3      0.18      0.00
    9   15    3     -0.03      0.00
   10   15    3      0.22      0.00
   -3   16    3      0.23      0.00
   -2   16    3     -0.25      0.00
   -1   16    3     -0.21      0.00
    0   16    3     -0.08      0.00
    1   16    3      0.04      0.00
    2   16    3      0.14      0.00
    3   16    3     -0.06      0.00
    4   16    3      0.08      0.00
    5   16    3      0.04      0.00
    6   16    3      0.30      0.00
    7   16    3      0.24      0.00
    8   16    3      0.10      0.00
    9   16    3     -0.13      0.00
   10   16    3     -0.39      0.00
    0   17    3     -0.18      0.00
    1   17    3     -0.11      0.00
    2   17    3      0.00      0.00
    3   17    3      0.24      0.00
    4   17    3      0.00      0.00
    5   17    3     -0.36      0.00
    6   17    3     -0.35      0.00
    7   17    3     -0.07      0.00
    8   17    3     -0.20      0.00
    9   17    3     -0.12      0.00
   -8  -15    4     -0.07      0.00
   -7  -15    4      0.33      0.00
   -6  -15    4     -0.22      0.00
   -5  -15    4     -0.37      0.00
   -4  -15    4      0.00      0.00
   -3  -15    4      0.18      0.00
   -2  -15    4      0.10      0.00
   -1  -15    4      0.05      0.00
    0  -15    4     -0.08      0.00
    1  -15    4     -0.03      0.00
  -10  -14    4     -0.02      0.00
   -9  -14    4      0.18      0.00
   -8  -14    4      0.09      0.00
   -7  -14    4     -0.05      0.00
   -6  -14    4      0.14      0.00
   -5  -14    4      0.54      0.00
   -4  -14    4     -0.13      0.00
   -3  -14    4     -0.01      0.00
   -2  -14    4     -0.32      0.00
   -1  -14    4     -0.17      0.00
    0  -14    4      0.08      0.00
    1  -14    4      0.09      0.00
    2  -14    4     -0.29      0.00
    3  -14    4      0.00      0.00
  -12  -13    4     -0.26      0.00
  -11  -13    4     -0.11      0.00
   -6  -13    4     -0.16      0.00
   -5  -13    4     -0.39      0.00
   -4  -13    4      0.09      0.00
   -3  -13    4     -0.42      0.00
   -2  -13    4      0.01      0.00
   -1  -13    4      0.08      0.00
    0  -13    4     -0.55      0.00
    3  -13    4      0.15      0.00
    4  -13    4     -0.34      0.00
  -12  -12    4      0.10      0.00
  -11  -12    4      0.26      0.00
   -8  -12    4      0.18      0.00
   -7  -12    4     -0.16      0.00
   -6  -12    4      0.09      0.00
   -5  -12    4      0.14      0.00
   -4  -12    4     -0.03      0.00
   -3  -12    4      0.44      0.00
   -2  -12    4     -0.09      0.00
   -1  -12    4      0.53      0.00
    0  -12    4      1.16      0.00
    1  -12    4      0.33      0.00
    2  -12    4     -0.50      0.00
    4  -12    4     -0.15      0.00
    5  -12    4      1.31      0.00
  -13  -11    4      0.03      0.00
  -12  -11    4      0.30      0.00
   -8  -11    4     -0.25      0.00
   -7  -11    4      0.03      0.00
   -6  -11    4     -0.26      0.00
   -5  -11    4     -0.04      0.00
   -4  -11    4      0.03      0.00
   -3  -11    4     -0.13      0.00
   -2  -11    4      1.02      0.00
   -1  -11    4     -0.48      0.00
    0  -11    4     -1.26      0.00
    1  -11    4     -0.51      0.00
    2  -11    4      0.43      0.00
    3  -11    4     -0.27      0.00
    4  -11    4      0.70      0.00
    6  -11    4     -0.07      0.00
    8  -11    4      0.42      0.00
  -13  -10    4      0.13      0.00
  -12  -10    4     -0.20      0.00
  -10  -10    4     -0.04      0.00
   -9  -10    4     -0.26      0.00
   -8  -10    4      0.01      0.00
   -7  -10    4     -0.50      0.00
   -6  -10    4      0.65      0.00
   -5  -10    4      0.66      0.00
   -4  -10    4     -0.03      0.00
   -3  -10    4     -0.26      0.00
   -2  -10    4     -1.30      0.00
   -1  -10    4     -0.24      0.00
    0  -10    4      0.77      0.00
    1  -10    4     -0.38      0.00
    2  -10    4     -0.24      0.00
    3  -10    4      0.38      0.00
    4  -10    4      0.02      0.00
    5  -10    4     -0.46      0.00
    6  -10    4     -0.66      0.00
    7  -10    4     -0.31      0.00
  -14   -9    4      0.39      0.00
  -11   -9    4      0.00      0.00
  -10   -9    4     -0.68      0.00
   -9   -9    4      0.97      0.00
   -8   -9    4      0.31      0.00
   -7   -9    4      0.58      0.00
   -6   -9    4      0.01      0.00
   -5   -9    4     -0.61      0.00
   -4   -9    4     -0.27      0.00
   -3   -9    4      0.48      0.00
   -2   -9    4      1.01      0.00
   -1   -9    4     -0.12      0.00
    0   -9    4     -0.10      0.00
    1   -9    4      1.21      0.00
    2   -9    4      0.87      0.00
    3   -9    4     -1.13      0.00
    4   -9    4      0.23      0.00
    5   -9    4      0.01      0.00
    6   -9    4      1.09      0.00
    7   -9    4      0.79      0.00
    9   -9    4     -0.44      0.00
   10   -9    4     -0.49      0.00
  -14   -8    4      0.10      0.00
  -13   -8    4      0.42      0.00
  -12   -8    4     -0.49      0.00
  -11   -8    4     -0.58      0.00
  -10   -8    4      0.90      0.00
   -9   -8    4     -0.17      0.00
   -8   -8    4     -0.75      0.00
   -7   -8    4     -0.41      0.00
   -6   -8    4      0.01      0.00
   -5   -8    4     -0.49      0.00
   -4   -8    4      0.29      0.00
   -3   -8    4     -0.32      0.00
   -2   -8    4     -0.71      0.00
   -1   -8    4      0.70      0.00
    0   -8    4     -0.30      0.00
    1   -8    4     -0.85      0.00
    2   -8    4     -1.55      0.00
    3   -8    4      0.82      0.00
    4   -8    4      0.62      0.00
    5   -8    4     -0.77      0.00
    6   -8    4     -0.26      0.00
    7   -8    4     -0.77      0.00
    8   -8    4      0.06      0.00
  -16   -7    4      0.13      0.00
  -15   -7    4      0.30      0.00
  -14   -7    4      0.37      0.00
  -13   -7    4     -0.78      0.00
  -12   -7    4     -0.06      0.00
  -11   -7    4      0.55      0.00
  -10   -7    4     -0.09      0.00
   -9   -7    4     -0.18      0.00
   -8   -7    4     -0.06      0.00
   -7   -7    4     -0.12      0.00
   -6   -7    4      0.32      0.00
   -5   -7    4      0.72      0.00
   -4   -7    4     -0.14      0.00
   -3   -7    4     -0.37      0.00
   -2   -7    4      0.10      0.00
   -1   -7    4     -0.38      0.00
    0   -7    4      0.15      0.00
    1   -7    4      1.29      0.00
    2   -7    4      1.00      0.00
    3   -7    4     -0.19      0.00
    4   -7    4     -0.61      0.00
    5   -7    4      0.74      0.00
    6   -7    4      0.17      0.00
    7   -7    4      0.31      0.00
    8   -7    4     -0.16      0.00
    9   -7    4      0.26      0.00
   10   -7    4      0.12      0.00
  -16   -6    4     -0.06      0.00
  -15   -6    4     -0.15      0.00
  -14   -6    4     -0.49      0.00
  -13   -6    4     -0.06      0.00
  -12   -6    4      0.09      0.00
  -11   -6    4      0.08      0.00
  -10   -6    4      0.39      0.00
   -9   -6    4     -0.18      0.00
   -8   -6    4     -0.72      0.00
   -7   -6    4      1.15      0.00
   -6   -6    4     -0.24      0.00
   -5   -6    4     -0.54      0.00
   -4   -6    4     -0.24      0.00
   -3   -6    4      0.61      0.00
   -2   -6    4      0.63      0.00
   -1   -6    4      0.13      0.00
    0   -6    4      0.15      0.00
    1   -6    4     -0.88      0.00
    2   -6    4     -1.90      0.00
    3   -6    4      0.47      0.00
    4   -6    4      0.02      0.00
    5   -6    4     -0.17      0.00
    6   -6    4     -0.19      0.00
    7   -6    4     -0.05      0.00
    8   -6    4     -0.04      0.00
    9   -6    4      0.06      0.00
   10   -6    4     -0.29      0.00
   11   -6    4      0.69      0.00
   12   -6    4     -0.62      0.00
  -16   -5    4     -0.05      0.00
  -14   -5    4      0.06      0.00
  -13   -5    4     -0.06      0.00
  -12   -5    4      0.32      0.00
  -11   -5    4      0.16      0.00
  -10   -5    4      0.03      0.00
   -9   -5    4     -0.31      0.00
   -8   -5    4      0.79      0.00
   -7   -5    4      0.04      0.00
   -6   -5    4     -0.30      0.00
   -5   -5    4      0.07      0.00
   -4   -5    4      0.29      0.00
   -3   -5    4      0.60      0.00
   -2   -5    4     -0.49      0.00
   -1   -5    4     -0.13      0.00
    0   -5    4     -0.01      0.00
    1   -5    4     -0.44      0.00
    2   -5    4      1.23      0.00
    3   -5    4      0.37      0.00
    4   -5    4      0.22      0.00
    5   -5    4      0.17      0.00
    6   -5    4     -0.56      0.00
    7   -5    4     -0.08      0.00
    8   -5    4      0.57      0.00
    9   -5    4      0.08      0.00
   10   -5    4     -0.95      0.00
   11   -5    4     -0.48      0.00
   12   -5    4     -0.10      0.00
   13   -5    4      0.40      0.00
  -16   -4    4     -0.11      0.00
  -15   -4    4     -0.01      0.00
  -14   -4    4     -0.10      0.00
  -13   -4    4      0.18      0.00
  -12   -4    4      0.03      0.00
  -11   -4    4     -0.09      0.00
  -10   -4    4     -0.43      0.00
   -9   -4    4     -0.85      0.00
   -8   -4    4      0.10      0.00
   -7   -4    4     -0.05      0.00
   -6   -4    4      0.04      0.00
   -5   -4    4      0.09      0.00
   -4   -4    4     -0.28      0.00
   -3   -4    4     -1.16      0.00
   -2   -4    4      0.51      0.00
   -1   -4    4     -0.40      0.00
    0   -4    4     -0.16      0.00
    1   -4    4      0.55      0.00
    2   -4    4      0.00      0.00
    3   -4    4      0.10      0.00
    4   -4    4     -0.32      0.00
    5   -4    4     -0.70      0.00
    6   -4    4      0.54      0.00
    7   -4    4     -0.08      0.00
    8   -4    4     -0.60      0.00
    9   -4    4     -0.97      0.00
   10   -4    4      1.66      0.00
   11   -4    4      0.92      0.00
   12   -4    4     -0.12      0.00
   13   -4    4      0.19      0.00
   14   -4    4      0.06      0.00
  -16   -3    4      0.09      0.00
  -14   -3    4      0.00      0.00
  -13   -3    4      0.11      0.00
  -12   -3    4     -0.21      0.00
  -11   -3    4      0.38      0.00
  -10   -3    4      0.12      0.00
   -9   -3    4      0.38      0.00
   -8   -3    4      0.62      0.00
   -7   -3    4     -0.56      0.00
   -6   -3    4     -0.28      0.00
   -5   -3    4      0.00      0.00
   -4   -3    4      0.95      0.00
   -3   -3    4      0.30      0.00
   -2   -3    4     -0.86      0.00
   -1   -3    4     -0.79      0.00
    0   -3    4      0.91      0.00
    1   -3    4     -0.06      0.00
    2   -3    4     -0.34      0.00
    3   -3    4     -0.09      0.00
    4   -3    4      0.14      0.00
    5   -3    4      0.02      0.00
    6   -3    4      0.07      0.00
    7   -3    4      0.25      0.00
    8   -3    4      1.94      0.00
    9   -3    4      0.48      0.00
   10   -3    4     -0.64      0.00
   11   -3    4     -1.13      0.00
   12   -3    4     -0.06      0.00
   13   -3    4     -0.12      0.00
   14   -3    4      0.12      0.00
  -16   -2    4      0.16      0.00
  -15   -2    4      0.20      0.00
  -14   -2    4     -0.12      0.00
  -13   -2    4     -0.12      0.00
  -12   -2    4      0.26      0.00
  -11   -2    4     -0.07      0.00
  -10   -2    4     -0.90      0.00
   -9   -2    4     -0.06      0.00
   -8   -2    4      0.01      0.00
   -7   -2    4      0.18      0.00
   -6   -2    4      1.13      0.00
   -5   -2    4     -0.65      0.00
   -4   -2    4     -0.85      0.00
   -3   -2    4      0.18      0.00
   -2   -2    4      0.51      0.00
   -1   -2    4      1.16      0.00
    0   -2    4     -0.01      0.00
    1   -2    4     -0.79      0.00
    2   -2    4      0.26      0.00
    3   -2    4     -0.19      0.00
    4   -2    4      0.09      0.00
    5   -2    4     -0.49      0.00
    6   -2    4      0.27      0.00
    7   -2    4      0.89      0.00
    8   -2    4     -2.06      0.00
    9   -2    4     -1.04      0.00
   10   -2    4      0.48      0.00
   11   -2    4      0.16      0.00
   12   -2    4      0.30      0.00
   13   -2    4      0.28      0.00
   14   -2    4     -0.60      0.00
   15   -2    4     -0.05      0.00
  -14   -1    4     -0.17      0.00
  -13   -1    4      0.15      0.00
  -12   -1    4     -0.04      0.00
  -11   -1    4     -0.12      0.00
  -10   -1    4     -0.21      0.00
   -9   -1    4      1.49      0.00
   -8   -1    4     -0.21      0.00
   -7   -1    4      0.65      0.00
   -6   -1    4     -2.01      0.00
   -5   -1    4      0.32      0.00
   -4   -1    4      0.19      0.00
   -3   -1    4      0.08      0.00
   -2   -1    4     -0.52      0.00
   -1   -1    4      1.44      0.00
    0   -1    4     -0.11      0.00
    1   -1    4     -0.54      0.00
    2   -1    4      0.91      0.00
    3   -1    4     -0.32      0.00
    4   -1    4     -0.38      0.00
    5   -1    4      0.98      0.00
    6   -1    4     -0.10      0.00
    7   -1    4     -0.65      0.00
    8   -1    4     -0.63      0.00
    9   -1    4      0.11      0.00
   10   -1    4      0.36      0.00
   11   -1    4      0.10      0.00
   12   -1    4      0.06      0.00
   13   -1    4     -0.09      0.00
   14   -1    4      0.49      0.00
   15   -1    4      0.22      0.00
   16   -1    4     -0.07      0.00
  -14    0    4      0.41      0.00
  -13    0    4      0.03      0.00
  -11    0    4     -0.55      0.00
  -10    0    4      0.69      0.00
   -9    0    4     -0.78      0.00
   -8    0    4      0.03      0.00
   -7    0    4     -1.01      0.00
   -6    0    4     -0.03      0.00
   -5    0    4      2.15      0.00
   -4    0    4     -0.45      0.00
   -3    0    4      0.38      0.00
   -2    0    4      0.58      0.00
   -1    0    4     -1.96      0.00
    0    0    4      0.06      0.00
    1    0    4      0.77      0.00
    2    0    4     -1.01      0.00
    3    0    4      0.95      0.00
    4    0    4     -0.29      0.00
    5    0    4     -0.58      0.00
    6    0    4      0.29      0.00
    7    0    4     -0.21      0.00
    8    0    4      0.65      0.00
    9    0    4      1.63      0.00
   10    0    4      0.27      0.00
   11    0    4     -0.60      0.00
   12    0    4      0.13      0.00
   13    0    4     -0.61      0.00
   14    0    4     -0.48      0.00
   15    0    4      0.13      0.00
   16    0    4      0.03      0.00
  -13    1    4      0.12      0.00
  -12    1    4     -0.09      0.00
  -11    1    4     -0.01      0.00
  -10    1    4      0.44      0.00
   -9    1    4     -0.09      0.00
   -8    1    4     -0.43      0.00
   -7    1    4     -0.39      0.00
   -6    1    4      2.08      0.00
   -5    1    4     -1.55      0.00
   -4    1    4     -0.18      0.00
   -3    1    4     -0.46      0.00
   -2    1    4     -0.69      0.00
   -1    1    4      0.97      0.00
    0    1    4     -2.78      0.00
    1    1    4     -0.50      0.00
    2    1    4     -0.32      0.00
    3    1    4      0.15      0.00
    4    1    4      0.51      0.00
    5    1    4      0.36      0.00
    6    1    4     -0.45      0.00
    7    1    4     -0.09      0.00
    8    1    4      0.02      0.00
    9    1    4     -0.18      0.00
   10    1    4     -0.96      0.00
   11    1    4      0.60      0.00
   12    1    4     -0.35      0.00
   13    1    4      0.51      0.00
   14    1    4      0.68      0.00
   15    1    4     -0.22      0.00
   16    1    4     -0.22      0.00
  -15    2    4      0.29      0.00
  -12    2    4     -0.37      0.00
  -11    2    4      0.17      0.00
  -10    2    4     -0.29      0.00
   -9    2    4      0.09      0.00
   -8    2    4      0.35      0.00
   -7    2    4      0.50      0.00
   -6    2    4     -0.36      0.00
   -5    2    4     -1.12      0.00
   -4    2    4      0.29      0.00
   -3    2    4      0.88      0.00
   -2    2    4      0.84      0.00
   -1    2    4      0.38      0.00
    0    2    4      1.77      0.00
    1    2    4      1.60      0.00
    2    2    4      1.31      0.00
    3    2    4      0.36      0.00
    4    2    4     -0.94      0.00
    5    2    4     -0.53      0.00
    6    2    4      0.75      0.00
    7    2    4      0.40      0.00
    8    2    4     -0.43      0.00
    9    2    4     -0.21      0.00
   10    2    4     -0.37      0.00
   11    2    4      0.22      0.00
   12    2    4     -0.52      0.00
   13    2    4      0.35      0.00
   14    2    4     -0.35      0.00
   15    2    4      0.02      0.00
   16    2    4      0.20      0.00
   17    2    4     -0.07      0.00
  -14    3    4     -0.48      0.00
  -12    3    4      0.33      0.00
  -11    3    4      0.34      0.00
  -10    3    4      0.01      0.00
   -9    3    4     -0.19      0.00
   -8    3    4     -0.23      0.00
   -7    3    4      0.27      0.00
   -6    3    4      0.14      0.00
   -5    3    4      0.03      0.00
   -4    3    4      0.17      0.00
   -3    3    4     -1.45      0.00
   -2    3    4     -0.95      0.00
   -1    3    4     -1.49      0.00
    0    3    4      0.52      0.00
    1    3    4     -0.49      0.00
    2    3    4     -0.06      0.00
    3    3    4     -0.80      0.00
    4    3    4     -0.90      0.00
    5    3    4      0.34      0.00
    6    3    4     -0.45      0.00
    7    3    4     -0.14      0.00
    8    3    4      0.77      0.00
    9    3    4     -0.10      0.00
   10    3    4      0.88      0.00
   11    3    4     -1.13      0.00
   12    3    4      0.71      0.00
   13    3    4      0.15      0.00
   14    3    4     -0.21      0.00
   15    3    4     -0.18      0.00
   16    3    4      0.12      0.00
   17    3    4      0.02      0.00
  -15    4    4      0.09      0.00
  -12    4    4      0.00      0.00
  -11    4    4     -0.45      0.00
  -10    4    4     -0.08      0.00
   -9    4    4      0.23      0.00
   -8    4    4      0.05      0.00
   -7    4    4      0.07      0.00
   -6    4    4     -0.59      0.00
   -5    4    4     -0.01      0.00
   -4    4    4      1.06      0.00
   -3    4    4      2.00      0.00
   -2    4    4      1.69      0.00
   -1    4    4      0.00      0.00
    0    4    4      0.28      0.00
    1    4    4     -0.61      0.00
    2    4    4      0.28      0.00
    3    4    4     -1.27      0.00
    4    4    4      0.79      0.00
    5    4    4      0.90      0.00
    6    4    4      0.84      0.00
    7    4    4     -0.72      0.00
    8    4    4     -0.59      0.00
    9    4    4     -0.15      0.00
   10    4    4     -0.53      0.00
   11    4    4      0.79      0.00
   12    4    4      0.14      0.00
   13    4    4     -0.13      0.00
   16    4    4      0.05      0.00
   17    4    4     -0.26      0.00
  -14    5    4      0.20      0.00
  -13    5    4      0.09      0.00
  -12    5    4     -0.46      0.00
  -11    5    4      0.10      0.00
  -10    5    4      0.39      0.00
   -9    5    4     -0.55      0.00
   -8    5    4     -0.12      0.00
   -7    5    4     -0.11      0.00
   -6    5    4     -0.59      0.00
   -5    5    4      0.20      0.00
   -4    5    4     -0.27      0.00
   -3    5    4     -1.18      0.00
   -2    5    4     -2.22      0.00
   -1    5    4     -0.34      0.00
    0    5    4      0.17      0.00
    1    5    4     -0.58      0.00
    2    5    4     -0.98      0.00
    3    5    4      0.38      0.00
    4    5    4      0.51      0.00
    5    5    4      0.37      0.00
    6    5    4     -0.69      0.00
    7    5    4      0.21      0.00
    8    5    4      0.22      0.00
    9    5    4     -0.01      0.00
   10    5    4      0.14      0.00
   11    5    4     -0.23      0.00
   12    5    4      0.53      0.00
   13    5    4     -0.21      0.00
   14    5    4     -0.49      0.00
   17    5    4      0.30      0.00
  -14    6    4     -0.26      0.00
  -13    6    4     -0.58      0.00
  -12    6    4     -0.18      0.00
  -11    6    4      0.74      0.00
  -10    6    4     -0.38      0.00
   -9    6    4      0.30      0.00
   -8    6    4      0.55      0.00
   -7    6    4      0.49      0.00
   -6    6    4      0.09      0.00
   -5    6    4      0.68      0.00
   -4    6    4      0.37      0.00
   -3    6    4     -0.84      0.00
   -2    6    4     -0.09      0.00
   -1    6    4      1.62      0.00
    0    6    4      0.17      0.00
    1    6    4      0.86      0.00
    2    6    4      0.55      0.00
    3    6    4      0.07      0.00
    4    6    4      0.25      0.00
    5    6    4     -0.48      0.00
    6    6    4     -0.61      0.00
    7    6    4      0.11      0.00
    8    6    4      0.09      0.00
    9    6    4      0.49      0.00
   10    6    4      0.32      0.00
   11    6    4      0.28      0.00
   12    6    4     -0.36      0.00
   13    6    4     -0.86      0.00
   14    6    4      0.70      0.00
   15    6    4      0.10      0.00
   16    6    4     -0.29      0.00
   17    6    4      0.07      0.00
  -13    7    4      0.12      0.00
  -12    7    4      0.77      0.00
  -11    7    4     -0.41      0.00
  -10    7    4     -0.42      0.00
   -9    7    4      0.34      0.00
   -8    7    4     -0.46      0.00
   -7    7    4     -0.46      0.00
   -6    7    4      0.03      0.00
   -5    7    4      0.22      0.00
   -4    7    4     -0.41      0.00
   -3    7    4      0.27      0.00
   -2    7    4      0.53      0.00
   -1    7    4      0.52      0.00
    0    7    4     -0.88      0.00
    1    7    4     -0.03      0.00
    2    7    4     -0.21      0.00
    3    7    4      0.36      0.00
    4    7    4      0.53      0.00
    5    7    4     -0.78      0.00
    6    7    4      0.60      0.00
    7    7    4     -0.20      0.00
    8    7    4     -0.21      0.00
    9    7    4     -0.28      0.00
   10    7    4     -0.60      0.00
   11    7    4     -0.01      0.00
   12    7    4     -0.53      0.00
   13    7    4      0.18      0.00
   14    7    4      0.59      0.00
   15    7    4     -0.65      0.00
  -13    8    4     -0.10      0.00
  -12    8    4     -0.08      0.00
  -11    8    4      0.00      0.00
  -10    8    4      0.03      0.00
   -9    8    4     -0.10      0.00
   -8    8    4     -0.01      0.00
   -7    8    4     -0.11      0.00
   -6    8    4     -0.20      0.00
   -5    8    4     -0.36      0.00
   -4    8    4     -0.28      0.00
   -3    8    4     -0.54      0.00
   -2    8    4      0.89      0.00
   -1    8    4     -0.01      0.00
    0    8    4     -0.80      0.00
    1    8    4     -0.39      0.00
    2    8    4      0.16      0.00
    3    8    4     -0.34      0.00
    4    8    4     -0.77      0.00
    5    8    4      0.59      0.00
    6    8    4     -0.08      0.00
    7    8    4     -0.11      0.00
    8    8    4      0.09      0.00
    9    8    4      0.27      0.00
   10    8    4      0.32      0.00
   11    8    4     -0.01      0.00
   12    8    4     -0.27      0.00
   13    8    4      0.36      0.00
   14    8    4      0.19      0.00
   15    8    4     -0.45      0.00
  -12    9    4     -0.11      0.00
  -11    9    4     -0.44      0.00
  -10    9    4      0.43      0.00
   -9    9    4      0.01      0.00
   -8    9    4      0.43      0.00
   -7    9    4     -0.21      0.00
   -6    9    4      0.42      0.00
   -5    9    4      0.80      0.00
   -4    9    4     -0.39      0.00
   -3    9    4      0.72      0.00
   -2    9    4     -0.16      0.00
   -1    9    4     -1.13      0.00
    0    9    4      0.82      0.00
    1    9    4      0.41      0.00
    2    9    4     -0.61      0.00
    3    9    4      0.62      0.00
    4    9    4      0.07      0.00
    5    9    4     -0.03      0.00
    6    9    4     -0.07      0.00
    7    9    4      0.16      0.00
    8    9    4      0.42      0.00
    9    9    4      0.17      0.00
   10    9    4      0.05      0.00
   11    9    4     -0.28      0.00
   12    9    4      0.68      0.00
   13    9    4      0.73      0.00
   14    9    4     -0.41      0.00
   15    9    4      0.23      0.00
   16    9    4     -0.85      0.00
  -11   10    4      0.28      0.00
  -10   10    4      0.06      0.00
   -9   10    4      0.00      0.00
   -8   10    4     -0.44      0.00
   -7   10    4      0.22      0.00
   -6   10    4     -0.12      0.00
   -5   10    4     -0.37      0.00
   -4   10    4      0.20      0.00
   -3   10    4     -0.28      0.00
   -2   10    4      0.48      0.00
   -1   10    4      0.45      0.00
    0   10    4     -0.17      0.00
    1   10    4     -0.01      0.00
    2   10    4      0.64      0.00
    3   10    4     -0.69      0.00
    4   10    4     -0.03      0.00
    5   10    4      0.09      0.00
    6   10    4     -0.19      0.00
    7   10    4     -0.13      0.00
    8   10    4     -0.21      0.00
    9   10    4     -0.45      0.00
   10   10    4     -0.18      0.00
   11   10    4      0.17      0.00
   12   10    4     -0.67      0.00
   13   10    4      0.04      0.00
   14   10    4     -1.10      0.00
   15   10    4      0.38      0.00
   16   10    4      0.50      0.00
  -10   11    4     -0.04      0.00
   -9   11    4     -0.14      0.00
   -8   11    4      0.04      0.00
   -7   11    4      0.06      0.00
   -6   11    4      0.29      0.00
   -5   11    4     -0.19      0.00
   -4   11    4     -0.12      0.00
   -3   11    4     -0.06      0.00
   -2   11    4      0.02      0.00
   -1   11    4     -1.19      0.00
    0   11    4     -0.27      0.00
    1   11    4     -0.02      0.00
    2   11    4     -0.08      0.00
    3   11    4      0.40      0.00
    4   11    4      0.29      0.00
    5   11    4     -0.17      0.00
    6   11    4      0.31      0.00
    7   11    4     -0.25      0.00
    8   11    4      0.20      0.00
    9   11    4      0.23      0.00
   10   11    4     -0.25      0.00
   11   11    4     -0.80      0.00
   12   11    4      1.17      0.00
   13   11    4     -0.91      0.00
   14   11    4      0.83      0.00
   15   11    4     -0.07      0.00
   16   11    4     -0.02      0.00
   -9   12    4     -0.02      0.00
   -8   12    4      0.04      0.00
   -7   12    4     -0.11      0.00
   -6   12    4     -0.32      0.00
   -5   12    4      0.32      0.00
   -4   12    4     -0.61      0.00
   -3   12    4      0.58      0.00
   -2   12    4     -0.75      0.00
   -1   12    4      0.93      0.00
    0   12    4      0.64      0.00
    1   12    4      0.07      0.00
    2   12    4     -0.33      0.00
    3   12    4      0.02      0.00
    4   12    4      0.12      0.00
    5   12    4      0.15      0.00
    6   12    4     -0.37      0.00
    7   12    4      0.02      0.00
    8   12    4      0.37      0.00
    9   12    4     -0.03      0.00
   10   12    4      0.72      0.00
   11   12    4      1.09      0.00
   12   12    4     -0.95      0.00
   13   12    4      0.33      0.00
   14   12    4      0.22      0.00
   15   12    4     -0.19      0.00
   -8   13    4      0.22      0.00
   -7   13    4     -0.23      0.00
   -6   13    4      0.35      0.00
   -5   13    4     -0.50      0.00
   -4   13    4      0.56      0.00
   -3   13    4      0.45      0.00
   -2   13    4      0.28      0.00
   -1   13    4      0.02      0.00
    0   13    4     -0.16      0.00
    1   13    4      0.36      0.00
    2   13    4      0.13      0.00
    3   13    4     -0.23      0.00
    4   13    4     -0.48      0.00
    5   13    4     -0.03      0.00
    6   13    4     -0.20      0.00
    7   13    4      0.44      0.00
    8   13    4     -0.24      0.00
    9   13    4      0.08      0.00
   10   13    4     -1.29      0.00
   11   13    4     -0.93      0.00
   12   13    4      1.05      0.00
   13   13    4      0.53      0.00
   14   13    4     -0.46      0.00
   15   13    4      0.00      0.00
   -7   14    4      0.09      0.00
   -6   14    4      0.42      0.00
   -5   14    4     -0.11      0.00
   -4   14    4      0.01      0.00
   -3   14    4     -0.51      0.00
   -2   14    4     -0.31      0.00
   -1   14    4     -0.33      0.00
    0   14    4     -0.26      0.00
    1   14    4     -0.46      0.00
    2   14    4     -0.21      0.00
    3   14    4      0.14      0.00
    4   14    4      0.16      0.00
    5   14    4     -0.02      0.00
    6   14    4      0.06      0.00
    7   14    4      0.07      0.00
    8   14    4      0.12      0.00
    9   14    4     -0.25      0.00
   10   14    4      0.21      0.00
   11   14    4      0.58      0.00
   12   14    4     -0.29      0.00
   13   14    4     -1.02      0.00
   14   14    4      0.03      0.00
   -5   15    4      0.21      0.00
   -4   15    4      0.08      0.00
   -3   15    4      0.04      0.00
   -2   15    4      0.11      0.00
   -1   15    4      0.33      0.00
    0   15    4      0.43      0.00
    1   15    4     -0.03      0.00
    2   15    4     -0.07      0.00
    3   15    4      0.17      0.00
    4   15    4      0.23      0.00
    5   15    4      0.05      0.00
    6   15    4     -0.13      0.00
    7   15    4      0.01      0.00
    8   15    4     -0.03      0.00
    9   15    4     -0.30      0.00
   10   15    4      0.43      0.00
   11   15    4      0.79      0.00
   -3   16    4      0.09      0.00
   -2   16    4     -0.10      0.00
   -1   16    4     -0.30      0.00
    0   16    4     -0.09      0.00
    1   16    4      0.08      0.00
    2   16    4      0.25      0.00
    3   16    4     -0.08      0.00
    4   16    4     -0.08      0.00
    5   16    4      0.05      0.00
    6   16    4      0.20      0.00
    7   16    4      0.18      0.00
    8   16    4     -0.03      0.00
    9   16    4      0.05      0.00
   10   16    4     -0.25      0.00
   -1   17    4      0.31      0.00
    0   17    4     -0.18      0.00
    1   17    4     -0.16      0.00
    2   17    4      0.03      0.00
    3   17    4      0.06      0.00
    4   17    4      0.00      0.00
    5   17    4     -0.43      0.00
    6   17    4     -0.18      0.00
    7   17    4     -0.21      0.00
    8   17    4     -0.16      0.00
    9   17    4     -0.01      0.00
    4   18    4      0.07      0.00
    5   18    4      0.02      0.00
   -7  -15    5      0.13      0.00
   -6  -15    5     -0.24      0.00
   -5  -15    5     -0.12      0.00
   -4  -15    5     -0.15      0.00
   -3  -15    5     -0.06      0.00
   -2  -15    5     -0.07      0.00
   -1  -15    5      0.04      0.00
  -10  -14    5     -0.02      0.00
   -9  -14    5      0.10      0.00
   -8  -14    5     -0.05      0.00
   -7  -14    5     -0.05      0.00
   -6  -14    5      0.15      0.00
   -5  -14    5      0.37      0.00
   -4  -14    5     -0.16      0.00
   -3  -14    5      0.08      0.00
   -2  -14    5     -0.11      0.00
   -1  -14    5      0.09      0.00
    0  -14    5     -0.11      0.00
    1  -14    5     -0.16      0.00
    2  -14    5     -0.31      0.00
  -11  -13    5      0.06      0.00
  -10  -13    5     -0.07      0.00
   -8  -13    5      0.05      0.00
   -7  -13    5     -0.33      0.00
   -6  -13    5     -0.09      0.00
   -5  -13    5     -0.31      0.00
   -4  -13    5      0.08      0.00
   -3  -13    5     -0.23      0.00
   -2  -13    5      0.12      0.00
   -1  -13    5     -0.26      0.00
    0  -13    5     -0.22      0.00
    1  -13    5      0.29      0.00
    2  -13    5      0.39      0.00
    3  -13    5     -0.28      0.00
    4  -13    5     -0.21      0.00
    5  -13    5      0.21      0.00
  -12  -12    5      0.31      0.00
  -11  -12    5     -0.02      0.00
  -10  -12    5      0.37      0.00
   -9  -12    5      0.25      0.00
   -8  -12    5     -0.15      0.00
   -7  -12    5      0.02      0.00
   -6  -12    5      0.27      0.00
   -5  -12    5      0.24      0.00
   -4  -12    5      0.14      0.00
   -3  -12    5      0.22      0.00
   -2  -12    5     -0.01      0.00
   -1  -12    5      0.82      0.00
    0  -12    5      0.88      0.00
    1  -12    5     -0.28      0.00
    2  -12    5     -0.24      0.00
    3  -12    5      0.02      0.00
    5  -12    5      0.38      0.00
    6  -12    5     -0.36      0.00
  -12  -11    5     -0.09      0.00
  -11  -11    5     -0.31      0.00
   -9  -11    5     -0.46      0.00
   -8  -11    5     -0.20      0.00
   -7  -11    5     -0.13      0.00
   -6  -11    5      0.00      0.00
   -5  -11    5     -0.17      0.00
   -4  -11    5     -0.47      0.00
   -3  -11    5      0.09      0.00
   -2  -11    5      0.84      0.00
   -1  -11    5     -1.14      0.00
    0  -11    5     -1.16      0.00
    1  -11    5     -0.06      0.00
    2  -11    5      0.09      0.00
    3  -11    5     -0.57      0.00
    4  -11    5      0.74      0.00
    5  -11    5     -0.52      0.00
    6  -11    5      0.07      0.00
    7  -11    5      0.04      0.00
    8  -11    5      0.31      0.00
  -12  -10    5     -0.05      0.00
  -11  -10    5      0.51      0.00
  -10  -10    5     -0.18      0.00
   -9  -10    5     -0.22      0.00
   -8  -10    5     -0.05      0.00
   -7  -10    5      0.15      0.00
   -6  -10    5      0.61      0.00
   -5  -10    5      0.32      0.00
   -4  -10    5      0.35      0.00
   -3  -10    5     -0.33      0.00
   -2  -10    5     -1.51      0.00
   -1  -10    5      0.30      0.00
    0  -10    5      0.89      0.00
    1  -10    5     -0.54      0.00
    2  -10    5      0.34      0.00
    3  -10    5      0.92      0.00
    4  -10    5     -0.44      0.00
    9  -10    5      0.33      0.00
  -11   -9    5     -0.24      0.00
  -10   -9    5     -0.39      0.00
   -9   -9    5      1.00      0.00
   -8   -9    5      0.09      0.00
   -7   -9    5      0.41      0.00
   -6   -9    5     -0.44      0.00
   -5   -9    5     -0.63      0.00
   -4   -9    5     -0.37      0.00
   -3   -9    5      0.62      0.00
   -2   -9    5      1.04      0.00
   -1   -9    5      0.25      0.00
    0   -9    5     -0.24      0.00
    1   -9    5      1.42      0.00
    2   -9    5     -0.06      0.00
    3   -9    5     -1.50      0.00
    4   -9    5      0.71      0.00
    5   -9    5      0.39      0.00
    6   -9    5      1.20      0.00
   10   -9    5     -0.21      0.00
  -13   -8    5     -0.12      0.00
  -12   -8    5     -0.27      0.00
  -11   -8    5     -0.05      0.00
  -10   -8    5      0.82      0.00
   -9   -8    5     -0.89      0.00
   -8   -8    5     -0.36      0.00
   -7   -8    5     -0.13      0.00
   -6   -8    5      0.04      0.00
   -5   -8    5     -0.17      0.00
   -4   -8    5      0.28      0.00
   -3   -8    5     -0.68      0.00
   -2   -8    5     -0.34      0.00
   -1   -8    5      0.42      0.00
    0   -8    5     -0.68      0.00
    1   -8    5     -0.86      0.00
    2   -8    5     -0.94      0.00
    3   -8    5      1.69      0.00
    4   -8    5     -0.47      0.00
    5   -8    5     -1.00      0.00
    6   -8    5     -0.41      0.00
    7   -8    5     -0.45      0.00
   11   -8    5      0.21      0.00
  -15   -7    5      0.09      0.00
  -14   -7    5      0.11      0.00
  -13   -7    5     -0.44      0.00
  -12   -7    5      0.14      0.00
  -11   -7    5      0.44      0.00
  -10   -7    5     -0.07      0.00
   -9   -7    5      0.19      0.00
   -8   -7    5     -0.15      0.00
   -7   -7    5     -0.49      0.00
   -6   -7    5      0.40      0.00
   -5   -7    5      0.54      0.00
   -4   -7    5     -0.19      0.00
   -3   -7    5      0.31      0.00
   -2   -7    5      0.06      0.00
   -1   -7    5     -0.61      0.00
    0   -7    5      0.84      0.00
    1   -7    5      0.79      0.00
    2   -7    5      0.36      0.00
    3   -7    5     -0.59      0.00
    4   -7    5     -0.28      0.00
    5   -7    5      1.62      0.00
    6   -7    5      0.18      0.00
    7   -7    5     -0.15      0.00
    8   -7    5     -0.21      0.00
    9   -7    5      0.17      0.00
  -16   -6    5     -0.17      0.00
  -15   -6    5     -0.06      0.00
  -14   -6    5     -0.37      0.00
  -13   -6    5     -0.19      0.00
  -12   -6    5      0.17      0.00
  -11   -6    5      0.12      0.00
  -10   -6    5     -0.22      0.00
   -9   -6    5     -0.52      0.00
   -8   -6    5     -0.25      0.00
   -7   -6    5      1.83      0.00
   -6   -6    5     -0.51      0.00
   -5   -6    5     -0.70      0.00
   -4   -6    5      0.08      0.00
   -3   -6    5      0.52      0.00
   -2   -6    5      0.26      0.00
   -1   -6    5      0.10      0.00
    0   -6    5     -0.41      0.00
    1   -6    5     -1.03      0.00
    2   -6    5     -0.52      0.00
    3   -6    5      0.53      0.00
    4   -6    5     -0.19      0.00
    5   -6    5     -0.72      0.00
    6   -6    5     -0.63      0.00
    7   -6    5      0.23      0.00
    8   -6    5      0.46      0.00
    9   -6    5     -0.01      0.00
   10   -6    5     -0.48      0.00
   11   -6    5      0.01      0.00
   12   -6    5     -0.54      0.00
  -16   -5    5     -0.07      0.00
  -14   -5    5     -0.07      0.00
  -13   -5    5      0.16      0.00
  -12   -5    5      0.49      0.00
  -11   -5    5      0.10      0.00
  -10   -5    5      0.32      0.00
   -9   -5    5     -0.35      0.00
   -8   -5    5      1.05      0.00
   -7   -5    5     -0.66      0.00
   -6   -5    5     -0.21      0.00
   -5   -5    5      0.28      0.00
   -4   -5    5      0.15      0.00
   -3   -5    5     -0.04      0.00
   -2   -5    5     -0.11      0.00
   -1   -5    5      0.11      0.00
    0   -5    5      0.11      0.00
    1   -5    5     -0.12      0.00
    2   -5    5      1.05      0.00
    3   -5    5     -0.02      0.00
    4   -5    5      0.49      0.00
    5   -5    5      0.23      0.00
    6   -5    5     -0.15      0.00
    7   -5    5      0.05      0.00
    8   -5    5      0.12      0.00
    9   -5    5     -0.54      0.00
   10   -5    5     -0.19      0.00
   11   -5    5      0.16      0.00
   12   -5    5     -0.04      0.00
  -16   -4    5      0.10      0.00
  -15   -4    5     -0.03      0.00
  -14   -4    5     -0.09      0.00
  -13   -4    5      0.30      0.00
  -12   -4    5     -0.19      0.00
  -11   -4    5     -0.31      0.00
  -10   -4    5     -1.20      0.00
   -9   -4    5     -0.08      0.00
   -8   -4    5      0.37      0.00
   -7   -4    5     -0.57      0.00
   -6   -4    5     -0.15      0.00
   -5   -4    5     -0.01      0.00
   -4   -4    5      0.07      0.00
   -3   -4    5     -0.77      0.00
   -2   -4    5     -0.33      0.00
   -1   -4    5     -0.87      0.00
    0   -4    5      0.00      0.00
    1   -4    5      1.02      0.00
    2   -4    5     -0.20      0.00
    3   -4    5     -0.30      0.00
    4   -4    5     -0.43      0.00
    5   -4    5     -0.70      0.00
    6   -4    5      0.63      0.00
    7   -4    5     -0.23      0.00
    8   -4    5     -0.29      0.00
    9   -4    5     -0.07      0.00
   10   -4    5      1.29      0.00
   11   -4    5     -0.14      0.00
   12   -4    5      0.11      0.00
   13   -4    5      0.22      0.00
   14   -4    5      0.01      0.00
  -16   -3    5      0.13      0.00
  -13   -3    5     -0.02      0.00
  -12   -3    5     -0.10      0.00
  -11   -3    5      0.40      0.00
  -10   -3    5      0.41      0.00
   -9   -3    5      0.66      0.00
   -8   -3    5     -0.39      0.00
   -7   -3    5     -0.08      0.00
   -6   -3    5      0.28      0.00
   -5   -3    5      0.09      0.00
   -4   -3    5      0.35      0.00
   -3   -3    5      0.16      0.00
   -2   -3    5      0.11      0.00
   -1   -3    5      0.41      0.00
    0   -3    5      0.54      0.00
    1   -3    5     -0.78      0.00
    2   -3    5     -0.35      0.00
    3   -3    5      0.20      0.00
    4   -3    5      0.18      0.00
    5   -3    5      0.08      0.00
    6   -3    5     -0.10      0.00
    7   -3    5      0.88      0.00
    8   -3    5      1.32      0.00
    9   -3    5     -0.45      0.00
   10   -3    5     -0.42      0.00
   11   -3    5     -0.46      0.00
   12   -3    5      0.07      0.00
   13   -3    5     -0.54      0.00
   14   -3    5     -0.16      0.00
  -16   -2    5      0.09      0.00
  -13   -2    5      0.20      0.00
  -12   -2    5      0.25      0.00
  -11   -2    5     -0.65      0.00
  -10   -2    5     -0.45      0.00
   -9   -2    5      0.16      0.00
   -8   -2    5      0.30      0.00
   -7   -2    5      0.42      0.00
   -6   -2    5      0.19      0.00
   -5   -2    5     -0.79      0.00
   -4   -2    5     -0.39      0.00
   -3   -2    5      0.28      0.00
   -2   -2    5      0.50      0.00
   -1   -2    5      1.17      0.00
    0   -2    5     -0.44      0.00
    1   -2    5     -0.08      0.00
    2   -2    5      0.76      0.00
    3   -2    5     -0.94      0.00
    4   -2    5      0.17      0.00
    5   -2    5      0.15      0.00
    6   -2    5      0.33      0.00
    7   -2    5      0.10      0.00
    8   -2    5     -2.79      0.00
    9   -2    5      0.19      0.00
   10   -2    5      0.22      0.00
   11   -2    5     -0.22      0.00
   12   -2    5      0.25      0.00
   13   -2    5      0.63      0.00
   14   -2    5     -0.30      0.00
   15   -2    5      0.17      0.00
  -16   -1    5     -0.07      0.00
  -14   -1    5      0.08      0.00
  -13   -1    5     -0.19      0.00
  -12   -1    5     -0.28      0.00
  -11   -1    5      0.14      0.00
  -10   -1    5      0.13      0.00
   -9   -1    5      0.98      0.00
   -8   -1    5     -0.40      0.00
   -7   -1    5      0.06      0.00
   -6   -1    5     -1.46      0.00
   -5   -1    5      1.58      0.00
   -4   -1    5     -0.36      0.00
   -3   -1    5      0.41      0.00
   -2   -1    5     -0.42      0.00
   -1   -1    5     -0.71      0.00
    0   -1    5     -0.47      0.00
    1   -1    5      0.52      0.00
    2   -1    5     -0.79      0.00
    3   -1    5      0.81      0.00
    4   -1    5     -0.32      0.00
    5   -1    5      0.24      0.00
    6   -1    5     -0.35      0.00
    7   -1    5     -0.52      0.00
    8   -1    5      0.32      0.00
    9   -1    5      0.34      0.00
   10   -1    5      0.09      0.00
   11   -1    5      0.53      0.00
   12   -1    5     -0.06      0.00
   13   -1    5     -0.49      0.00
   14   -1    5      0.26      0.00
   15   -1    5      0.15      0.00
   16   -1    5     -0.04      0.00
  -14    0    5      0.33      0.00
  -13    0    5      0.17      0.00
  -12    0    5      0.23      0.00
  -11    0    5     -0.42      0.00
  -10    0    5      0.86      0.00
   -9    0    5     -1.18      0.00
   -8    0    5     -0.12      0.00
   -7    0    5     -0.99      0.00
   -6    0    5      0.49      0.00
   -5    0    5      0.35      0.00
   -4    0    5     -0.02      0.00
   -3    0    5      0.39      0.00
   -2    0    5     -0.04      0.00
   -1    0    5     -1.37      0.00
    0    0    5      0.13      0.00
    1    0    5      0.16      0.00
    2    0    5     -0.43      0.00
    3    0    5      0.86      0.00
    4    0    5     -0.47      0.00
    5    0    5      0.13      0.00
    6    0    5      0.37      0.00
    7    0    5     -0.36      0.00
    8    0    5      0.77      0.00
    9    0    5      1.43      0.00
   10    0    5      0.03      0.00
   11    0    5     -0.34      0.00
   12    0    5     -0.04      0.00
   13    0    5     -0.27      0.00
   14    0    5     -0.23      0.00
   15    0    5      0.15      0.00
   16    0    5     -0.16      0.00
  -13    1    5     -0.15      0.00
  -12    1    5     -0.11      0.00
  -11    1    5     -0.02      0.00
  -10    1    5      0.06      0.00
   -9    1    5      0.07      0.00
   -8    1    5     -0.06      0.00
   -7    1    5     -0.05      0.00
   -6    1    5      2.15      0.00
   -5    1    5     -1.21      0.00
   -4    1    5      0.03      0.00
   -3    1    5     -0.98      0.00
   -2    1    5     -0.64      0.00
   -1    1    5      0.75      0.00
    0    1    5      1.00      0.00
    1    1    5     -0.22      0.00
    2    1    5      0.02      0.00
    3    1    5     -0.32      0.00
    4    1    5      0.79      0.00
    5    1    5     -0.52      0.00
    6    1    5     -0.20      0.00
    7    1    5      0.18      0.00
    8    1    5     -0.22      0.00
    9    1    5     -0.67      0.00
   10    1    5     -0.74      0.00
   11    1    5      0.07      0.00
   12    1    5     -0.62      0.00
   13    1    5      0.82      0.00
   14    1    5      0.49      0.00
   15    1    5     -0.27      0.00
   16    1    5      0.16      0.00
  -13    2    5     -0.34      0.00
  -12    2    5     -0.41      0.00
  -11    2    5      0.56      0.00
  -10    2    5     -0.09      0.00
   -9    2    5      0.03      0.00
   -8    2    5      0.28      0.00
   -7    2    5      0.81      0.00
   -6    2    5     -1.12      0.00
   -5    2    5     -1.10      0.00
   -4    2    5      0.62      0.00
   -3    2    5      1.19      0.00
   -2    2    5      0.74      0.00
   -1    2    5      1.31      0.00
    0    2    5     -0.81      0.00
    1    2    5     -0.45      0.00
    2    2    5      1.20      0.00
    3    2    5      0.09      0.00
    4    2    5     -1.56      0.00
    5    2    5      0.14      0.00
    6    2    5      0.73      0.00
    7    2    5     -0.21      0.00
    8    2    5      0.07      0.00
    9    2    5     -0.01      0.00
   10    2    5     -0.34      0.00
   11    2    5     -0.07      0.00
   12    2    5      0.49      0.00
   13    2    5     -0.10      0.00
   14    2    5     -0.54      0.00
   15    2    5      0.13      0.00
   16    2    5     -0.22      0.00
  -12    3    5      0.56      0.00
  -11    3    5      0.04      0.00
  -10    3    5     -0.56      0.00
   -9    3    5     -0.09      0.00
   -8    3    5     -0.20      0.00
   -7    3    5      0.02      0.00
   -6    3    5      0.25      0.00
   -5    3    5      0.53      0.00
   -4    3    5     -0.30      0.00
   -3    3    5     -1.73      0.00
   -2    3    5     -1.10      0.00
   -1    3    5     -1.65      0.00
    0    3    5      1.18      0.00
    1    3    5      0.26      0.00
    2    3    5     -0.11      0.00
    3    3    5     -0.99      0.00
    4    3    5      0.29      0.00
    5    3    5      0.75      0.00
    6    3    5     -0.70      0.00
    7    3    5     -0.13      0.00
    8    3    5      0.55      0.00
    9    3    5     -0.11      0.00
   10    3    5      0.65      0.00
   11    3    5     -0.33      0.00
   12    3    5      0.36      0.00
   13    3    5      0.07      0.00
   14    3    5      0.03      0.00
   15    3    5     -0.09      0.00
   16    3    5      0.34      0.00
   17    3    5      0.00      0.00
  -14    4    5      0.52      0.00
  -12    4    5     -0.53      0.00
  -11    4    5     -0.29      0.00
  -10    4    5      0.36      0.00
   -9    4    5      0.32      0.00
   -8    4    5     -0.19      0.00
   -7    4    5     -0.12      0.00
   -6    4    5     -0.97      0.00
   -5    4    5      0.06      0.00
   -4    4    5      1.67      0.00
   -3    4    5      2.65      0.00
   -2    4    5      1.23      0.00
   -1    4    5      0.55      0.00
    0    4    5     -0.40      0.00
    1    4    5     -0.81      0.00
    2    4    5      0.45      0.00
    3    4    5     -0.70      0.00
    4    4    5      1.03      0.00
    5    4    5      0.29      0.00
    6    4    5      0.47      0.00
    7    4    5     -0.48      0.00
    8    4    5     -0.15      0.00
    9    4    5     -0.56      0.00
   10    4    5     -0.45      0.00
   11    4    5      0.72      0.00
   12    4    5      0.20      0.00
   13    4    5     -0.31      0.00
   14    4    5     -0.29      0.00
   16    4    5     -0.34      0.00
   17    4    5     -0.02      0.00
  -14    5    5      0.22      0.00
  -12    5    5     -0.07      0.00
  -11    5    5      0.29      0.00
  -10    5    5      0.06      0.00
   -9    5    5     -0.72      0.00
   -8    5    5      0.33      0.00
   -7    5    5      0.41      0.00
   -6    5    5     -0.33      0.00
   -5    5    5      0.43      0.00
   -4    5    5     -1.03      0.00
   -3    5    5     -3.10      0.00
   -2    5    5     -2.09      0.00
   -1    5    5      0.30      0.00
    0    5    5     -0.15      0.00
    1    5    5      0.03      0.00
    2    5    5     -1.35      0.00
    3    5    5      0.49      0.00
    4    5    5      0.00      0.00
    5    5    5      0.09      0.00
    6    5    5     -0.84      0.00
    7    5    5      0.51      0.00
    8    5    5      0.01      0.00
    9    5    5      0.28      0.00
   10    5    5      0.55      0.00
   11    5    5     -0.23      0.00
   12    5    5     -0.07      0.00
   13    5    5     -0.37      0.00
   14    5    5     -0.04      0.00
   16    5    5     -0.08      0.00
   17    5    5      0.34      0.00
  -14    6    5     -0.45      0.00
  -13    6    5     -0.55      0.00
  -12    6    5      0.06      0.00
  -11    6    5      0.39      0.00
  -10    6    5     -0.48      0.00
   -9    6    5      0.79      0.00
   -8    6    5      0.35      0.00
   -7    6    5     -0.27      0.00
   -6    6    5      0.25      0.00
   -5    6    5      1.05      0.00
   -4    6    5      0.42      0.00
   -3    6    5      0.11      0.00
   -2    6    5      0.76      0.00
   -1    6    5      1.50      0.00
    0    6    5      0.26      0.00
    1    6    5      0.77      0.00
    2    6    5      0.82      0.00
    3    6    5      0.62      0.00
    4    6    5      0.29      0.00
    5    6    5     -0.98      0.00
    6    6    5     -0.28      0.00
    7    6    5      0.20      0.00
    8    6    5     -0.10      0.00
    9    6    5      0.36      0.00
   10    6    5      0.01      0.00
   11    6    5      0.02      0.00
   12    6    5     -0.30      0.00
   13    6    5     -0.35      0.00
   14    6    5      0.72      0.00
   16    6    5     -0.22      0.00
   17    6    5     -0.11      0.00
  -13    7    5      0.32      0.00
  -12    7    5      0.76      0.00
  -11    7    5     -0.52      0.00
  -10    7    5     -0.14      0.00
   -9    7    5      0.05      0.00
   -8    7    5     -0.66      0.00
   -7    7    5     -0.33      0.00
   -6    7    5      0.08      0.00
   -5    7    5     -0.49      0.00
   -4    7    5     -0.91      0.00
   -3    7    5      0.23      0.00
   -2    7    5      1.40      0.00
   -1    7    5      0.49      0.00
    0    7    5     -2.06      0.00
    1    7    5     -0.24      0.00
    2    7    5     -0.15      0.00
    3    7    5     -0.36      0.00
    4    7    5      0.02      0.00
    5    7    5      0.08      0.00
    6    7    5      0.91      0.00
    7    7    5     -0.36      0.00
    8    7    5     -0.13      0.00
    9    7    5     -0.28      0.00
   10    7    5     -0.51      0.00
   11    7    5      0.01      0.00
   12    7    5     -0.52      0.00
   13    7    5      0.32      0.00
   14    7    5      0.41      0.00
   15    7    5     -0.73      0.00
   16    7    5      0.45      0.00
   17    7    5     -0.14      0.00
  -13    8    5      0.00      0.00
  -12    8    5     -0.24      0.00
  -11    8    5     -0.02      0.00
  -10    8    5      0.15      0.00
   -9    8    5     -0.13      0.00
   -8    8    5      0.21      0.00
   -7    8    5     -0.25      0.00
   -6    8    5      0.24      0.00
   -5    8    5      0.07      0.00
   -4    8    5     -0.25      0.00
   -3    8    5     -0.05      0.00
   -2    8    5      0.48      0.00
   -1    8    5     -1.92      0.00
    0    8    5      0.19      0.00
    1    8    5      0.24      0.00
    2    8    5     -0.08      0.00
    3    8    5      0.17      0.00
    4    8    5     -0.47      0.00
    5    8    5      0.12      0.00
    6    8    5     -0.48      0.00
    7    8    5      0.16      0.00
    8    8    5      0.15      0.00
    9    8    5      0.36      0.00
   10    8    5      0.40      0.00
   11    8    5     -0.23      0.00
   12    8    5      0.21      0.00
   13    8    5      0.62      0.00
   14    8    5     -0.18      0.00
   15    8    5     -0.05      0.00
   16    8    5      0.35      0.00
  -12    9    5     -0.19      0.00
  -11    9    5     -0.33      0.00
  -10    9    5      0.55      0.00
   -9    9    5      0.08      0.00
   -8    9    5      0.15      0.00
   -7    9    5      0.16      0.00
   -6    9    5      0.28      0.00
   -5    9    5      0.33      0.00
   -4    9    5     -0.30      0.00
   -3    9    5      0.79      0.00
   -2    9    5     -0.55      0.00
   -1    9    5     -0.13      0.00
    0    9    5      1.35      0.00
    1    9    5     -0.04      0.00
    2    9    5     -0.35      0.00
    3    9    5      0.32      0.00
    4    9    5     -0.08      0.00
    5    9    5      0.18      0.00
    6    9    5      0.16      0.00
    7    9    5     -0.15      0.00
    8    9    5      0.32      0.00
    9    9    5     -0.05      0.00
   10    9    5     -0.07      0.00
   11    9    5     -0.05      0.00
   12    9    5      0.51      0.00
   13    9    5      0.18      0.00
   14    9    5     -0.52      0.00
   15    9    5      0.30      0.00
  -11   10    5      0.28      0.00
  -10   10    5     -0.16      0.00
   -9   10    5     -0.31      0.00
   -8   10    5     -0.32      0.00
   -7   10    5      0.25      0.00
   -6   10    5     -0.03      0.00
   -5   10    5     -0.55      0.00
   -4   10    5      0.12      0.00
   -3   10    5     -0.24      0.00
   -2   10    5      0.60      0.00
   -1   10    5      0.00      0.00
    0   10    5     -0.71      0.00
    1   10    5      0.28      0.00
    2   10    5      0.73      0.00
    3   10    5     -0.53      0.00
    4   10    5     -0.06      0.00
    5   10    5     -0.16      0.00
    6   10    5     -0.21      0.00
    7   10    5      0.23      0.00
    8   10    5     -0.30      0.00
    9   10    5     -0.27      0.00
   10   10    5     -0.28      0.00
   11   10    5     -0.20      0.00
   12   10    5     -0.53      0.00
   13   10    5      0.22      0.00
   14   10    5     -0.95      0.00
   15   10    5      0.17      0.00
   16   10    5      0.81      0.00
  -10   11    5     -0.05      0.00
   -9   11    5      0.02      0.00
   -8   11    5      0.03      0.00
   -7   11    5     -0.05      0.00
   -6   11    5      0.14      0.00
   -5   11    5     -0.24      0.00
   -4   11    5      0.15      0.00
   -3   11    5      0.30      0.00
   -2   11    5     -0.59      0.00
   -1   11    5     -0.70      0.00
    0   11    5      0.20      0.00
    1   11    5     -0.42      0.00
    2   11    5     -0.37      0.00
    3   11    5      0.36      0.00
    4   11    5      0.27      0.00
    5   11    5      0.17      0.00
    6   11    5      0.36      0.00
    7   11    5     -0.57      0.00
    8   11    5      0.40      0.00
    9   11    5      0.41      0.00
   10   11    5     -0.36      0.00
   11   11    5     -0.11      0.00
   12   11    5      1.40      0.00
   13   11    5     -1.52      0.00
   14   11    5      1.25      0.00
   15   11    5      0.24      0.00
   16   11    5     -0.35      0.00
   -9   12    5      0.06      0.00
   -8   12    5      0.25      0.00
   -7   12    5     -0.04      0.00
   -6   12    5     -0.34      0.00
   -5   12    5      0.21      0.00
   -4   12    5     -0.46      0.00
   -3   12    5      0.48      0.00
   -2   12    5     -0.61      0.00
   -1   12    5      1.09      0.00
    0   12    5      0.36      0.00
    1   12    5      0.62      0.00
    2   12    5     -0.01      0.00
    3   12    5     -0.24      0.00
    4   12    5     -0.10      0.00
    5   12    5      0.10      0.00
    6   12    5     -0.61      0.00
    7   12    5      0.48      0.00
    8   12    5      0.32      0.00
    9   12    5     -0.57      0.00
   10   12    5      0.68      0.00
   11   12    5      0.83      0.00
   12   12    5     -1.37      0.00
   13   12    5      1.22      0.00
   14   12    5     -0.25      0.00
   15   12    5     -0.71      0.00
   -8   13    5     -0.06      0.00
   -7   13    5     -0.22      0.00
   -6   13    5      0.53      0.00
   -5   13    5     -0.54      0.00
   -4   13    5      0.92      0.00
   -3   13    5     -0.09      0.00
   -2   13    5      0.26      0.00
   -1   13    5     -0.19      0.00
    0   13    5     -0.01      0.00
    1   13    5     -0.16      0.00
    2   13    5     -0.28      0.00
    3   13    5     -0.11      0.00
    4   13    5     -0.26      0.00
    5   13    5     -0.04      0.00
    6   13    5      0.04      0.00
    7   13    5      0.34      0.00
    8   13    5     -0.57      0.00
    9   13    5      0.24      0.00
   10   13    5     -1.45      0.00
   11   13    5     -0.44      0.00
   12   13    5      1.38      0.00
   13   13    5     -0.53      0.00
   14   13    5     -0.34      0.00
   15   13    5      0.78      0.00
   -7   14    5      0.33      0.00
   -6   14    5     -0.09      0.00
   -5   14    5      0.15      0.00
   -4   14    5     -0.13      0.00
   -3   14    5     -0.54      0.00
   -2   14    5     -0.06      0.00
   -1   14    5     -0.30      0.00
    0   14    5     -0.36      0.00
    1   14    5     -0.55      0.00
    2   14    5      0.18      0.00
    3   14    5      0.09      0.00
    4   14    5      0.46      0.00
    5   14    5     -0.08      0.00
    6   14    5     -0.06      0.00
    7   14    5     -0.02      0.00
    8   14    5      0.40      0.00
    9   14    5     -0.41      0.00
   10   14    5      1.02      0.00
   11   14    5      0.62      0.00
   12   14    5     -1.12      0.00
   13   14    5     -0.40      0.00
   14   14    5      0.22      0.00
   -5   15    5      0.24      0.00
   -4   15    5     -0.05      0.00
   -3   15    5      0.11      0.00
   -2   15    5      0.04      0.00
   -1   15    5      0.36      0.00
    0   15    5      0.48      0.00
    1   15    5      0.28      0.00
    2   15    5     -0.04      0.00
    3   15    5      0.24      0.00
    4   15    5      0.01      0.00
    5   15    5     -0.09      0.00
    6   15    5      0.21      0.00
    7   15    5      0.04      0.00
    8   15    5     -0.44      0.00
    9   15    5     -0.33      0.00
   10   15    5      0.35      0.00
   11   15    5      0.42      0.00
   12   15    5      0.16      0.00
   13   15    5      0.16      0.00
   -4   16    5      0.12      0.00
   -3   16    5     -0.04      0.00
   -2   16    5      0.09      0.00
   -1   16    5     -0.31      0.00
    0   16    5     -0.13      0.00
    1   16    5     -0.03      0.00
    2   16    5      0.15      0.00
    3   16    5     -0.17      0.00
    4   16    5     -0.08      0.00
    5   16    5      0.10      0.00
    6   16    5      0.00      0.00
    7   16    5     -0.01      0.00
    8   16    5      0.04      0.00
    9   16    5      0.52      0.00
   10   16    5     -0.22      0.00
   11   16    5     -0.95      0.00
   -1   17    5      0.29      0.00
    0   17    5     -0.20      0.00
    1   17    5     -0.07      0.00
    2   17    5      0.03      0.00
    3   17    5     -0.04      0.00
    4   17    5      0.00      0.00
    5   17    5     -0.50      0.00
    6   17    5      0.00      0.00
    7   17    5     -0.18      0.00
    8   17    5      0.05      0.00
    9   17    5     -0.13      0.00
   10   17    5      0.07      0.00
    3   18    5      0.03      0.00
    4   18    5      0.06      0.00
    5   18    5      0.18      0.00
    6   18    5      0.24      0.00
   -8  -14    6      0.04      0.00
   -7  -14    6      0.07      0.00
   -6  -14    6      0.06      0.00
   -5  -14    6      0.15      0.00
   -4  -14    6      0.05      0.00
   -3  -14    6      0.22      0.00
   -2  -14    6     -0.01      0.00
   -1  -14    6      0.12      0.00
    0  -14    6     -0.23      0.00
    1  -14    6     -0.16      0.00
  -10  -13    6      0.09      0.00
   -9  -13    6      0.14      0.00
   -8  -13    6     -0.11      0.00
   -7  -13    6     -0.46      0.00
   -6  -13    6      0.17      0.00
   -5  -13    6     -0.15      0.00
   -4  -13    6      0.16      0.00
   -3  -13    6     -0.17      0.00
   -2  -13    6      0.01      0.00
   -1  -13    6     -0.32      0.00
    0  -13    6      0.16      0.00
    1  -13    6      0.09      0.00
    2  -13    6      0.17      0.00
    3  -13    6     -0.34      0.00
    4  -13    6      0.14      0.00
  -12  -12    6      0.08      0.00
  -11  -12    6     -0.08      0.00
  -10  -12    6      0.30      0.00
   -9  -12    6     -0.11      0.00
   -8  -12    6     -0.19      0.00
   -7  -12    6      0.40      0.00
   -6  -12    6      0.15      0.00
   -5  -12    6      0.11      0.00
   -4  -12    6     -0.05      0.00
   -3  -12    6      0.08      0.00
   -2  -12    6      0.32      0.00
   -1  -12    6      0.70      0.00
    0  -12    6      0.17      0.00
    1  -12    6     -0.16      0.00
    2  -12    6      0.26      0.00
    3  -12    6      0.08      0.00
    4  -12    6      0.03      0.00
    5  -12    6     -0.36      0.00
    6  -12    6      0.04      0.00
  -13  -11    6     -0.19      0.00
  -12  -11    6      0.00      0.00
  -11  -11    6      0.11      0.00
  -10  -11    6      0.03      0.00
   -9  -11    6     -0.37      0.00
   -8  -11    6     -0.20      0.00
   -7  -11    6     -0.14      0.00
   -6  -11    6      0.25      0.00
   -5  -11    6     -0.39      0.00
   -4  -11    6     -0.45      0.00
   -3  -11    6      0.30      0.00
   -2  -11    6     -0.08      0.00
   -1  -11    6     -1.21      0.00
    0  -11    6     -0.38      0.00
    1  -11    6     -0.21      0.00
    3  -11    6     -0.23      0.00
    4  -11    6      0.62      0.00
    5  -11    6     -0.24      0.00
    6  -11    6      0.08      0.00
    7  -11    6     -0.09      0.00
  -14  -10    6     -0.22      0.00
  -12  -10    6     -0.12      0.00
  -11  -10    6      0.20      0.00
  -10  -10    6     -0.25      0.00
   -9  -10    6      0.01      0.00
   -8  -10    6      0.19      0.00
   -7  -10    6      0.53      0.00
   -6  -10    6      0.03      0.00
   -5  -10    6      0.24      0.00
   -4  -10    6      0.58      0.00
   -3  -10    6     -0.51      0.00
   -2  -10    6     -0.77      0.00
   -1  -10    6      0.84      0.00
    0  -10    6      0.23      0.00
    1  -10    6      0.06      0.00
    2  -10    6      0.85      0.00
    3  -10    6      0.40      0.00
    4  -10    6     -0.79      0.00
    8  -10    6     -0.29      0.00
    9  -10    6      0.10      0.00
  -12   -9    6     -0.24      0.00
  -11   -9    6     -0.02      0.00
  -10   -9    6     -0.07      0.00
   -9   -9    6      0.35      0.00
   -8   -9    6     -0.16      0.00
   -7   -9    6      0.25      0.00
   -6   -9    6     -0.60      0.00
   -5   -9    6     -0.45      0.00
   -4   -9    6     -0.48      0.00
   -3   -9    6      0.72      0.00
   -2   -9    6      0.87      0.00
   -1   -9    6      0.25      0.00
    0   -9    6     -0.17      0.00
    1   -9    6      0.89      0.00
    2   -9    6     -0.89      0.00
    3   -9    6     -0.58      0.00
    4   -9    6      0.91      0.00
    5   -9    6      0.25      0.00
    7   -9    6     -0.37      0.00
   10   -9    6     -0.30      0.00
  -13   -8    6     -0.42      0.00
  -12   -8    6      0.16      0.00
  -11   -8    6      0.08      0.00
  -10   -8    6      0.29      0.00
   -9   -8    6     -0.58      0.00
   -8   -8    6      0.41      0.00
   -7   -8    6     -0.43      0.00
   -6   -8    6      0.29      0.00
   -5   -8    6     -0.08      0.00
   -4   -8    6      0.21      0.00
   -3   -8    6     -0.58      0.00
   -2   -8    6     -0.09      0.00
   -1   -8    6     -0.31      0.00
    0   -8    6     -0.59      0.00
    1   -8    6     -0.41      0.00
    2   -8    6     -0.29      0.00
    3   -8    6      1.03      0.00
    4   -8    6     -1.33      0.00
    5   -8    6     -0.18      0.00
    6   -8    6     -0.27      0.00
    7   -8    6      0.02      0.00
   10   -8    6      0.23      0.00
  -14   -7    6     -0.03      0.00
  -13   -7    6      0.11      0.00
  -12   -7    6      0.12      0.00
  -11   -7    6      0.36      0.00
  -10   -7    6     -0.01      0.00
   -9   -7    6      0.01      0.00
   -8   -7    6     -0.54      0.00
   -7   -7    6     -0.17      0.00
   -6   -7    6      0.25      0.00
   -5   -7    6      0.31      0.00
   -4   -7    6      0.17      0.00
   -3   -7    6      0.48      0.00
   -2   -7    6     -0.32      0.00
   -1   -7    6     -0.32      0.00
    0   -7    6      0.98      0.00
    1   -7    6     -0.03      0.00
    2   -7    6      0.35      0.00
    3   -7    6     -0.35      0.00
    4   -7    6      0.53      0.00
    5   -7    6      1.34      0.00
    6   -7    6     -0.39      0.00
    7   -7    6     -0.50      0.00
   11   -7    6     -0.08      0.00
  -15   -6    6      0.34      0.00
  -14   -6    6     -0.33      0.00
  -13   -6    6     -0.37      0.00
  -12   -6    6      0.33      0.00
  -11   -6    6     -0.18      0.00
  -10   -6    6     -0.70      0.00
   -9   -6    6     -0.06      0.00
   -8   -6    6      0.29      0.00
   -7   -6    6      1.60      0.00
   -6   -6    6     -0.73      0.00
   -5   -6    6     -0.52      0.00
   -4   -6    6      0.12      0.00
   -3   -6    6      0.28      0.00
   -2   -6    6      0.20      0.00
   -1   -6    6     -0.02      0.00
    0   -6    6     -0.58      0.00
    1   -6    6     -0.48      0.00
    2   -6    6      0.06      0.00
    3   -6    6      0.02      0.00
    4   -6    6     -0.31      0.00
    5   -6    6     -0.96      0.00
    6   -6    6     -0.39      0.00
    7   -6    6      0.81      0.00
    8   -6    6      0.14      0.00
    9   -6    6     -0.52      0.00
   10   -6    6     -0.31      0.00
   12   -6    6     -0.26      0.00
  -16   -5    6      0.14      0.00
  -15   -5    6      0.19      0.00
  -14   -5    6     -0.10      0.00
  -13   -5    6      0.47      0.00
  -12   -5    6      0.36      0.00
  -11   -5    6      0.09      0.00
  -10   -5    6      0.59      0.00
   -9   -5    6     -0.44      0.00
   -8   -5    6      1.18      0.00
   -7   -5    6     -1.17      0.00
   -6   -5    6     -0.10      0.00
   -5   -5    6      0.36      0.00
   -4   -5    6      0.00      0.00
   -3   -5    6     -0.46      0.00
   -2   -5    6      0.01      0.00
   -1   -5    6      0.14      0.00
    0   -5    6      0.35      0.00
    1   -5    6      0.35      0.00
    2   -5    6      0.63      0.00
    3   -5    6     -0.23      0.00
    4   -5    6      0.54      0.00
    5   -5    6      0.19      0.00
    6   -5    6      0.17      0.00
    7   -5    6     -0.27      0.00
    8   -5    6     -0.08      0.00
    9   -5    6     -0.05      0.00
   10   -5    6      0.28      0.00
   11   -5    6      0.15      0.00
   12   -5    6     -0.08      0.00
  -16   -4    6      0.25      0.00
  -14   -4    6     -0.05      0.00
  -13   -4    6      0.26      0.00
  -12   -4    6     -0.38      0.00
  -11   -4    6     -0.56      0.00
  -10   -4    6     -1.46      0.00
   -9   -4    6      0.89      0.00
   -8   -4    6     -0.44      0.00
   -7   -4    6     -0.97      0.00
   -6   -4    6      0.13      0.00
   -5   -4    6      0.14      0.00
   -4   -4    6      0.28      0.00
   -3   -4    6     -0.44      0.00
   -2   -4    6     -0.76      0.00
   -1   -4    6     -0.58      0.00
    0   -4    6     -0.06      0.00
    1   -4    6      0.56      0.00
    2   -4    6     -0.61      0.00
    3   -4    6     -0.12      0.00
    4   -4    6     -0.23      0.00
    5   -4    6     -0.61      0.00
    6   -4    6      0.50      0.00
    7   -4    6      0.07      0.00
    8   -4    6     -0.03      0.00
    9   -4    6     -0.13      0.00
   10   -4    6      0.45      0.00
   11   -4    6     -0.29      0.00
   12   -4    6      0.63      0.00
   13   -4    6     -0.24      0.00
  -16   -3    6      0.09      0.00
  -13   -3    6     -0.01      0.00
  -12   -3    6      0.04      0.00
  -11   -3    6      0.25      0.00
  -10   -3    6      0.99      0.00
   -9   -3    6      0.37      0.00
   -8   -3    6     -0.65      0.00
   -7   -3    6      1.22      0.00
   -6   -3    6      0.18      0.00
   -5   -3    6     -0.36      0.00
   -4   -3    6     -0.08      0.00
   -3   -3    6      0.27      0.00
   -2   -3    6      1.07      0.00
   -1   -3    6      0.79      0.00
    0   -3    6      0.25      0.00
    1   -3    6     -0.49      0.00
    2   -3    6     -0.09      0.00
    3   -3    6     -0.07      0.00
    4   -3    6      0.04      0.00
    5   -3    6      0.36      0.00
    6   -3    6     -0.02      0.00
    7   -3    6      0.78      0.00
    8   -3    6      0.18      0.00
    9   -3    6     -0.25      0.00
   10   -3    6      0.22      0.00
   11   -3    6     -0.27      0.00
   12   -3    6     -0.43      0.00
   13   -3    6     -0.50      0.00
   14   -3    6     -0.06      0.00
  -16   -2    6     -0.11      0.00
  -14   -2    6      0.29      0.00
  -12   -2    6     -0.11      0.00
  -11   -2    6     -0.51      0.00
  -10   -2    6      0.14      0.00
   -9   -2    6     -0.12      0.00
   -8   -2    6      0.57      0.00
   -6   -2    6     -0.39      0.00
   -5   -2    6      0.26      0.00
   -4   -2    6      0.00      0.00
   -3   -2    6      0.16      0.00
   -2   -2    6     -0.07      0.00
   -1   -2    6      0.27      0.00
    0   -2    6     -0.44      0.00
    1   -2    6      0.16      0.00
    2   -2    6      0.16      0.00
    3   -2    6     -0.45      0.00
    4   -2    6      0.64      0.00
    5   -2    6      0.09      0.00
    6   -2    6     -0.10      0.00
    7   -2    6     -0.50      0.00
    8   -2    6     -2.08      0.00
    9   -2    6      0.80      0.00
   10   -2    6     -0.75      0.00
   11   -2    6      0.06      0.00
   12   -2    6      0.50      0.00
   13   -2    6      0.66      0.00
   14   -2    6     -0.17      0.00
   15   -2    6      0.20      0.00
  -16   -1    6      0.35      0.00
  -15   -1    6      0.25      0.00
  -13   -1    6     -0.26      0.00
  -12   -1    6     -0.03      0.00
  -11   -1    6      0.05      0.00
  -10   -1    6     -0.15      0.00
   -9   -1    6      0.55      0.00
   -8   -1    6     -0.48      0.00
   -7   -1    6     -0.11      0.00
   -6   -1    6     -0.55      0.00
   -5   -1    6      1.17      0.00
   -4   -1    6     -0.74      0.00
   -3   -1    6      0.75      0.00
   -2   -1    6     -0.74      0.00
   -1   -1    6     -1.39      0.00
    0   -1    6     -0.02      0.00
    1   -1    6      0.36      0.00
    2   -1    6     -1.13      0.00
    3   -1    6      1.57      0.00
    4   -1    6     -1.22      0.00
    5   -1    6     -0.10      0.00
    6   -1    6      0.07      0.00
    7   -1    6     -0.26      0.00
    8   -1    6      0.90      0.00
    9   -1    6      0.19      0.00
   10   -1    6      0.53      0.00
   11   -1    6      0.55      0.00
   12   -1    6     -0.55      0.00
   13   -1    6     -0.52      0.00
   14   -1    6      0.20      0.00
   15   -1    6      0.12      0.00
  -16    0    6     -0.20      0.00
  -13    0    6      0.08      0.00
  -12    0    6      0.05      0.00
  -11    0    6      0.21      0.00
  -10    0    6      1.01      0.00
   -9    0    6     -1.58      0.00
   -8    0    6     -0.15      0.00
   -7    0    6     -0.74      0.00
   -6    0    6      0.76      0.00
   -5    0    6     -0.42      0.00
   -4    0    6      0.24      0.00
   -3    0    6     -0.48      0.00
   -2    0    6     -0.17      0.00
   -1    0    6     -0.25      0.00
    0    0    6      0.86      0.00
    1    0    6     -0.18      0.00
    2    0    6      0.45      0.00
    3    0    6     -0.10      0.00
    4    0    6      0.46      0.00
    5    0    6      0.49      0.00
    6    0    6      0.01      0.00
    7    0    6     -0.39      0.00
    8    0    6      0.70      0.00
    9    0    6      0.94      0.00
   10    0    6     -0.16      0.00
   11    0    6     -0.40      0.00
   12    0    6      0.07      0.00
   13    0    6      0.09      0.00
   14    0    6     -0.15      0.00
   15    0    6      0.07      0.00
   16    0    6     -0.08      0.00
  -16    1    6     -0.17      0.00
  -13    1    6     -0.12      0.00
  -12    1    6     -0.11      0.00
  -11    1    6     -0.34      0.00
  -10    1    6     -0.46      0.00
   -9    1    6      0.76      0.00
   -8    1    6      0.46      0.00
   -7    1    6      0.29      0.00
   -6    1    6      1.56      0.00
   -5    1    6     -1.06      0.00
   -4    1    6      0.42      0.00
   -3    1    6     -0.48      0.00
   -2    1    6     -0.10      0.00
   -1    1    6      1.12      0.00
    0    1    6      1.56      0.00
    1    1    6     -1.05      0.00
    2    1    6      0.40      0.00
    3    1    6     -0.25      0.00
    4    1    6      0.07      0.00
    5    1    6     -1.14      0.00
    6    1    6      0.50      0.00
    7    1    6      0.10      0.00
    8    1    6     -0.19      0.00
    9    1    6     -0.83      0.00
   10    1    6     -0.81      0.00
   11    1    6     -0.40      0.00
   12    1    6     -0.25      0.00
   13    1    6      0.65      0.00
   14    1    6      0.27      0.00
   15    1    6     -0.16      0.00
   16    1    6      0.13      0.00
  -12    2    6     -0.17      0.00
  -11    2    6      0.97      0.00
  -10    2    6     -0.19      0.00
   -9    2    6     -0.32      0.00
   -8    2    6     -0.09      0.00
   -7    2    6      0.76      0.00
   -6    2    6     -1.24      0.00
   -5    2    6     -0.46      0.00
   -4    2    6      0.27      0.00
   -3    2    6      0.82      0.00
   -2    2    6      0.13      0.00
   -1    2    6      1.10      0.00
    0    2    6     -2.39      0.00
    1    2    6     -0.35      0.00
    2    2    6      0.44      0.00
    3    2    6     -0.43      0.00
    4    2    6     -1.10      0.00
    5    2    6      0.92      0.00
    6    2    6     -0.07      0.00
    7    2    6     -0.39      0.00
    8    2    6      0.32      0.00
    9    2    6     -0.07      0.00
   10    2    6      0.11      0.00
   11    2    6      0.30      0.00
   12    2    6      0.77      0.00
   13    2    6     -0.51      0.00
   14    2    6     -0.37      0.00
   15    2    6      0.05      0.00
   16    2    6     -0.39      0.00
  -12    3    6      0.24      0.00
  -11    3    6     -0.42      0.00
  -10    3    6     -0.51      0.00
   -9    3    6      0.34      0.00
   -8    3    6     -0.17      0.00
   -7    3    6     -0.32      0.00
   -6    3    6      0.06      0.00
   -5    3    6      0.43      0.00
   -4    3    6     -0.38      0.00
   -3    3    6     -1.43      0.00
   -2    3    6     -0.59      0.00
   -1    3    6     -1.05      0.00
    0    3    6      1.07      0.00
    1    3    6      0.36      0.00
    2    3    6      0.59      0.00
    3    3    6     -0.40      0.00
    4    3    6      1.00      0.00
    5    3    6      0.82      0.00
    6    3    6     -0.66      0.00
    7    3    6      0.10      0.00
    8    3    6      0.42      0.00
    9    3    6     -0.18      0.00
   10    3    6      0.07      0.00
   11    3    6      0.16      0.00
   12    3    6      0.03      0.00
   13    3    6      0.24      0.00
   14    3    6      0.07      0.00
   15    3    6      0.01      0.00
   16    3    6      0.42      0.00
  -12    4    6     -0.49      0.00
  -11    4    6      0.07      0.00
  -10    4    6      0.39      0.00
   -9    4    6      0.00      0.00
   -8    4    6     -0.24      0.00
   -7    4    6      0.07      0.00
   -6    4    6     -0.85      0.00
   -5    4    6      0.27      0.00
   -4    4    6      1.87      0.00
   -3    4    6      2.49      0.00
   -2    4    6      0.54      0.00
   -1    4    6      0.41      0.00
    0    4    6     -0.38      0.00
    1    4    6     -0.15      0.00
    2    4    6     -0.29      0.00
    3    4    6     -0.25      0.00
    4    4    6      0.64      0.00
    5    4    6     -0.93      0.00
    6    4    6      0.22      0.00
    7    4    6      0.08      0.00
    8    4    6     -0.19      0.00
    9    4    6     -0.75      0.00
   10    4    6      0.38      0.00
   11    4    6      0.45      0.00
   12    4    6     -0.10      0.00
   13    4    6     -0.61      0.00
   14    4    6     -0.17      0.00
   15    4    6      0.01      0.00
   16    4    6     -0.49      0.00
   17    4    6      0.31      0.00
  -12    5    6      0.40      0.00
  -11    5    6      0.09      0.00
  -10    5    6     -0.14      0.00
   -9    5    6     -0.34      0.00
   -8    5    6      0.71      0.00
   -7    5    6      0.40      0.00
   -6    5    6     -0.16      0.00
   -5    5    6      0.70      0.00
   -4    5    6     -1.69      0.00
   -3    5    6     -4.43      0.00
   -2    5    6     -0.89      0.00
   -1    5    6      0.62      0.00
    0    5    6     -0.72      0.00
    1    5    6      0.05      0.00
    2    5    6     -1.07      0.00
    3    5    6      0.55      0.00
    4    5    6     -0.58      0.00
    5    5    6      0.47      0.00
    6    5    6     -0.61      0.00
    7    5    6      0.35      0.00
    8    5    6     -0.17      0.00
    9    5    6      0.68      0.00
   10    5    6      0.32      0.00
   11    5    6     -0.52      0.00
   12    5    6     -0.21      0.00
   13    5    6      0.02      0.00
   14    5    6      0.16      0.00
   15    5    6      0.38      0.00
   16    5    6      0.29      0.00
   17    5    6      0.01      0.00
  -14    6    6     -0.47      0.00
  -12    6    6     -0.02      0.00
  -11    6    6     -0.02      0.00
  -10    6    6     -0.17      0.00
   -9    6    6      0.74      0.00
   -8    6    6     -0.33      0.00
   -7    6    6     -0.64      0.00
   -6    6    6      0.71      0.00
   -5    6    6      0.75      0.00
   -4    6    6      0.24      0.00
   -3    6    6      1.64      0.00
   -2    6    6      1.26      0.00
   -1    6    6      1.13      0.00
    0    6    6      0.57      0.00
    1    6    6      0.61      0.00
    2    6    6      1.11      0.00
    3    6    6      0.67      0.00
    4    6    6      0.03      0.00
    5    6    6     -1.08      0.00
    6    6    6      0.40      0.00
    7    6    6      0.26      0.00
    8    6    6     -0.37      0.00
    9    6    6      0.15      0.00
   10    6    6     -0.19      0.00
   11    6    6      0.01      0.00
   12    6    6     -0.21      0.00
   13    6    6     -0.16      0.00
   14    6    6      0.63      0.00
   16    6    6     -0.22      0.00
   17    6    6     -0.16      0.00
  -13    7    6      0.44      0.00
  -12    7    6      0.68      0.00
  -11    7    6     -0.33      0.00
  -10    7    6     -0.04      0.00
   -9    7    6     -0.22      0.00
   -8    7    6     -0.28      0.00
   -7    7    6     -0.16      0.00
   -6    7    6     -0.30      0.00
   -5    7    6     -1.02      0.00
   -4    7    6     -0.99      0.00
   -3    7    6      0.46      0.00
   -2    7    6      1.68      0.00
   -1    7    6     -0.82      0.00
    0    7    6     -2.89      0.00
    1    7    6      0.10      0.00
    2    7    6     -0.35      0.00
    3    7    6     -0.98      0.00
    4    7    6      0.39      0.00
    5    7    6      0.77      0.00
    6    7    6      0.32      0.00
    7    7    6     -0.54      0.00
    8    7    6      0.14      0.00
    9    7    6      0.02      0.00
   10    7    6     -0.41      0.00
   11    7    6     -0.10      0.00
   12    7    6     -0.16      0.00
   13    7    6      0.53      0.00
   14    7    6     -0.05      0.00
   15    7    6     -0.58      0.00
   16    7    6      0.68      0.00
   17    7    6     -0.30      0.00
  -13    8    6     -0.13      0.00
  -12    8    6     -0.57      0.00
  -11    8    6      0.07      0.00
  -10    8    6      0.33      0.00
   -9    8    6     -0.10      0.00
   -8    8    6      0.05      0.00
   -7    8    6     -0.17      0.00
   -6    8    6      0.95      0.00
   -5    8    6      0.42      0.00
   -4    8    6     -0.04      0.00
   -3    8    6      0.11      0.00
   -2    8    6     -0.88      0.00
   -1    8    6     -2.20      0.00
    0    8    6      2.21      0.00
    1    8    6      0.09      0.00
    2    8    6     -0.14      0.00
    3    8    6      0.78      0.00
    4    8    6     -0.83      0.00
    5    8    6     -0.35      0.00
    6    8    6     -0.16      0.00
    7    8    6      0.21      0.00
    8    8    6      0.14      0.00
    9    8    6      0.22      0.00
   10    8    6      0.22      0.00
   11    8    6      0.00      0.00
   12    8    6      0.35      0.00
   13    8    6      0.32      0.00
   14    8    6     -0.12      0.00
   15    8    6      0.34      0.00
   16    8    6     -0.40      0.00
   17    8    6      0.15      0.00
  -12    9    6      0.04      0.00
  -11    9    6     -0.33      0.00
  -10    9    6      0.32      0.00
   -9    9    6     -0.04      0.00
   -8    9    6      0.19      0.00
   -7    9    6      0.60      0.00
   -6    9    6     -0.35      0.00
   -5    9    6     -0.31      0.00
   -4    9    6     -0.12      0.00
   -3    9    6      0.76      0.00
   -2    9    6     -0.21      0.00
   -1    9    6      0.80      0.00
    0    9    6      0.56      0.00
    1    9    6     -0.13      0.00
    2    9    6      0.19      0.00
    3    9    6     -0.21      0.00
    4    9    6      0.05      0.00
    5    9    6      0.29      0.00
    6    9    6     -0.06      0.00
    7    9    6     -0.19      0.00
    8    9    6      0.20      0.00
    9    9    6     -0.20      0.00
   10    9    6      0.00      0.00
   11    9    6     -0.03      0.00
   12    9    6      0.29      0.00
   13    9    6     -0.02      0.00
   14    9    6     -0.81      0.00
   15    9    6      0.07      0.00
  -11   10    6      0.35      0.00
  -10   10    6     -0.26      0.00
   -9   10    6     -0.36      0.00
   -8   10    6     -0.18      0.00
   -7   10    6     -0.05      0.00
   -6   10    6      0.01      0.00
   -5   10    6     -0.44      0.00
   -4   10    6      0.39      0.00
   -3   10    6     -0.19      0.00
   -2   10    6      0.10      0.00
   -1   10    6     -0.45      0.00
    0   10    6     -0.48      0.00
    1   10    6      0.47      0.00
    2   10    6      0.11      0.00
    3   10    6     -0.54      0.00
    4   10    6     -0.05      0.00
    5   10    6      0.11      0.00
    6   10    6      0.07      0.00
    7   10    6      0.17      0.00
    8   10    6     -0.16      0.00
    9   10    6      0.05      0.00
   10   10    6     -0.59      0.00
   11   10    6     -0.23      0.00
   12   10    6     -0.34      0.00
   13   10    6      0.09      0.00
   14   10    6     -0.33      0.00
   15   10    6      0.35      0.00
  -10   11    6      0.01      0.00
   -9   11    6      0.25      0.00
   -8   11    6     -0.01      0.00
   -7   11    6     -0.07      0.00
   -6   11    6      0.05      0.00
   -5   11    6     -0.17      0.00
   -4   11    6      0.23      0.00
   -3   11    6      0.24      0.00
   -2   11    6     -0.65      0.00
   -1   11    6      0.25      0.00
    0   11    6      0.03      0.00
    1   11    6     -0.88      0.00
    2   11    6      0.02      0.00
    3   11    6      0.45      0.00
    4   11    6      0.38      0.00
    5   11    6      0.11      0.00
    6   11    6     -0.04      0.00
    7   11    6     -0.42      0.00
    8   11    6      0.52      0.00
    9   11    6      0.00      0.00
   10   11    6     -0.02      0.00
   11   11    6      0.48      0.00
   12   11    6      1.14      0.00
   13   11    6     -1.45      0.00
   14   11    6      1.25      0.00
   15   11    6     -0.05      0.00
   -9   12    6      0.10      0.00
   -8   12    6      0.34      0.00
   -7   12    6     -0.03      0.00
   -6   12    6     -0.38      0.00
   -5   12    6      0.22      0.00
   -4   12    6     -0.10      0.00
   -3   12    6      0.15      0.00
   -2   12    6     -0.53      0.00
   -1   12    6      0.57      0.00
    0   12    6      0.46      0.00
    1   12    6      1.38      0.00
    2   12    6     -0.40      0.00
    3   12    6     -0.66      0.00
    4   12    6     -0.09      0.00
    5   12    6      0.12      0.00
    6   12    6     -0.38      0.00
    7   12    6      0.63      0.00
    8   12    6     -0.10      0.00
    9   12    6     -0.70      0.00
   10   12    6      0.47      0.00
   11   12    6      0.42      0.00
   12   12    6     -1.24      0.00
   13   12    6      1.38      0.00
   14   12    6     -0.80      0.00
   15   12    6     -0.45      0.00
   -8   13    6     -0.31      0.00
   -7   13    6     -0.02      0.00
   -6   13    6      0.54      0.00
   -5   13    6     -0.36      0.00
   -4   13    6      0.79      0.00
   -3   13    6     -0.54      0.00
   -2   13    6      0.57      0.00
   -1   13    6     -0.04      0.00
    0   13    6     -0.15      0.00
    1   13    6     -1.12      0.00
    2   13    6     -0.20      0.00
    3   13    6      0.33      0.00
    4   13    6      0.05      0.00
    5   13    6     -0.21      0.00
    6   13    6     -0.11      0.00
    7   13    6      0.10      0.00
    8   13    6     -0.46      0.00
    9   13    6      0.44      0.00
   10   13    6     -0.92      0.00
   11   13    6      0.03      0.00
   12   13    6      0.77      0.00
   13   13    6     -1.01      0.00
   14   13    6      0.49      0.00
   15   13    6      0.74      0.00
   -7   14    6      0.15      0.00
   -6   14    6     -0.51      0.00
   -5   14    6      0.53      0.00
   -4   14    6     -0.40      0.00
   -3   14    6     -0.26      0.00
   -2   14    6     -0.03      0.00
   -1   14    6     -0.42      0.00
    0   14    6     -0.26      0.00
    1   14    6     -0.09      0.00
    2   14    6      0.39      0.00
    3   14    6      0.00      0.00
    4   14    6      0.49      0.00
    5   14    6     -0.26      0.00
    6   14    6      0.20      0.00
    7   14    6      0.07      0.00
    8   14    6      0.32      0.00
    9   14    6     -0.45      0.00
   10   14    6      1.35      0.00
   11   14    6      0.04      0.00
   12   14    6     -0.99      0.00
   13   14    6      0.20      0.00
   14   14    6     -0.36      0.00
   -6   15    6     -0.08      0.00
   -5   15    6     -0.02      0.00
   -4   15    6     -0.15      0.00
   -3   15    6      0.15      0.00
   -2   15    6     -0.02      0.00
   -1   15    6      0.50      0.00
    0   15    6      0.43      0.00
    1   15    6      0.36      0.00
    2   15    6     -0.16      0.00
    3   15    6      0.26      0.00
    4   15    6     -0.25      0.00
    5   15    6      0.04      0.00
    6   15    6      0.30      0.00
    7   15    6     -0.16      0.00
    8   15    6     -0.63      0.00
    9   15    6     -0.08      0.00
   10   15    6      0.09      0.00
   11   15    6      0.06      0.00
   12   15    6      0.21      0.00
   13   15    6      0.09      0.00
   -4   16    6      0.09      0.00
   -3   16    6     -0.09      0.00
   -2   16    6      0.24      0.00
   -1   16    6     -0.39      0.00
    0   16    6     -0.23      0.00
    1   16    6     -0.14      0.00
    2   16    6      0.08      0.00
    3   16    6     -0.18      0.00
    4   16    6     -0.06      0.00
    5   16    6      0.01      0.00
    6   16    6     -0.22      0.00
    7   16    6     -0.10      0.00
    8   16    6      0.39      0.00
    9   16    6      0.83      0.00
   10   16    6     -0.52      0.00
   11   16    6     -0.89      0.00
   12   16    6     -0.02      0.00
   -2   17    6     -0.16      0.00
   -1   17    6      0.30      0.00
    0   17    6     -0.13      0.00
    1   17    6      0.00      0.00
    2   17    6     -0.04      0.00
    3   17    6     -0.02      0.00
    4   17    6     -0.04      0.00
    5   17    6     -0.41      0.00
    6   17    6      0.24      0.00
    7   17    6     -0.06      0.00
    8   17    6      0.04      0.00
    9   17    6     -0.51      0.00
   10   17    6      0.07      0.00
    2   18    6      0.02      0.00
    3   18    6      0.16      0.00
    4   18    6      0.04      0.00
    5   18    6      0.39      0.00
    6   18    6      0.01      0.00
    7   18    6      0.16      0.00
   -7  -14    7      0.10      0.00
   -6  -14    7      0.03      0.00
   -5  -14    7      0.11      0.00
   -4  -14    7      0.27      0.00
   -3  -14    7      0.15      0.00
   -2  -14    7     -0.01      0.00
   -1  -14    7      0.19      0.00
    0  -14    7     -0.19      0.00
   -9  -13    7     -0.01      0.00
   -8  -13    7     -0.29      0.00
   -7  -13    7     -0.27      0.00
   -6  -13    7      0.25      0.00
   -5  -13    7     -0.09      0.00
   -4  -13    7      0.13      0.00
   -3  -13    7     -0.23      0.00
   -2  -13    7      0.01      0.00
   -1  -13    7     -0.30      0.00
    0  -13    7      0.19      0.00
    1  -13    7     -0.13      0.00
    2  -13    7      0.13      0.00
    3  -13    7     -0.10      0.00
  -11  -12    7      0.20      0.00
  -10  -12    7      0.03      0.00
   -9  -12    7     -0.26      0.00
   -8  -12    7      0.08      0.00
   -7  -12    7      0.47      0.00
   -6  -12    7     -0.11      0.00
   -5  -12    7     -0.08      0.00
   -4  -12    7     -0.27      0.00
   -3  -12    7      0.19      0.00
   -2  -12    7      0.32      0.00
   -1  -12    7      0.31      0.00
    0  -12    7     -0.09      0.00
    1  -12    7      0.25      0.00
    2  -12    7      0.37      0.00
    3  -12    7     -0.06      0.00
    4  -12    7     -0.19      0.00
    5  -12    7     -0.51      0.00
  -12  -11    7      0.23      0.00
  -11  -11    7      0.00      0.00
  -10  -11    7     -0.12      0.00
   -9  -11    7     -0.19      0.00
   -8  -11    7     -0.17      0.00
   -7  -11    7     -0.01      0.00
   -6  -11    7      0.35      0.00
   -5  -11    7     -0.37      0.00
   -4  -11    7     -0.12      0.00
   -3  -11    7      0.04      0.00
   -2  -11    7     -0.68      0.00
   -1  -11    7     -0.57      0.00
    0  -11    7      0.00      0.00
    1  -11    7     -0.54      0.00
    2  -11    7     -0.44      0.00
    3  -11    7      0.07      0.00
    4  -11    7      0.21      0.00
    5  -11    7      0.19      0.00
    6  -11    7      0.08      0.00
    7  -11    7     -0.08      0.00
  -13  -10    7      0.13      0.00
  -12  -10    7     -0.25      0.00
  -11  -10    7      0.10      0.00
  -10  -10    7     -0.11      0.00
   -9  -10    7      0.12      0.00
   -8  -10    7      0.32      0.00
   -7  -10    7      0.37      0.00
   -6  -10    7     -0.53      0.00
   -5  -10    7      0.34      0.00
   -4  -10    7      0.50      0.00
   -3  -10    7     -0.18      0.00
   -2  -10    7      0.30      0.00
   -1  -10    7      0.66      0.00
    0  -10    7     -0.27      0.00
    1  -10    7      0.80      0.00
    2  -10    7      0.48      0.00
    3  -10    7     -0.15      0.00
    4  -10    7     -0.35      0.00
    5  -10    7     -0.10      0.00
    7  -10    7      0.13      0.00
    8  -10    7     -0.34      0.00
  -14   -9    7      0.49      0.00
  -13   -9    7     -0.25      0.00
  -12   -9    7     -0.02      0.00
  -11   -9    7      0.11      0.00
  -10   -9    7     -0.25      0.00
   -9   -9    7     -0.13      0.00
   -8   -9    7      0.04      0.00
   -7   -9    7      0.11      0.00
   -6   -9    7     -0.43      0.00
   -5   -9    7     -0.36      0.00
   -4   -9    7     -0.56      0.00
   -3   -9    7      0.57      0.00
   -2   -9    7      0.33      0.00
   -1   -9    7      0.04      0.00
    0   -9    7     -0.02      0.00
    1   -9    7      0.20      0.00
    2   -9    7     -0.71      0.00
    3   -9    7      0.35      0.00
    4   -9    7      0.19      0.00
    5   -9    7      0.04      0.00
    7   -9    7     -0.40      0.00
    9   -9    7     -0.01      0.00
  -14   -8    7     -0.52      0.00
  -13   -8    7     -0.38      0.00
  -12   -8    7      0.39      0.00
  -11   -8    7     -0.03      0.00
  -10   -8    7      0.27      0.00
   -9   -8    7      0.13      0.00
   -8   -8    7      0.39      0.00
   -7   -8    7     -0.79      0.00
   -6   -8    7      0.70      0.00
   -5   -8    7     -0.09      0.00
   -4   -8    7      0.53      0.00
   -3   -8    7     -0.36      0.00
   -2   -8    7     -0.27      0.00
   -1   -8    7     -0.73      0.00
    0   -8    7     -0.05      0.00
    1   -8    7     -0.19      0.00
    2   -8    7     -0.25      0.00
    3   -8    7     -0.08      0.00
    4   -8    7     -0.72      0.00
    5   -8    7      0.72      0.00
    6   -8    7     -0.49      0.00
    8   -8    7     -0.56      0.00
    9   -8    7      0.16      0.00
   10   -8    7      0.41      0.00
  -14   -7    7      0.10      0.00
  -13   -7    7      0.48      0.00
  -12   -7    7      0.07      0.00
  -11   -7    7      0.16      0.00
  -10   -7    7     -0.44      0.00
   -9   -7    7     -0.25      0.00
   -8   -7    7     -0.39      0.00
   -7   -7    7      0.34      0.00
   -6   -7    7     -0.38      0.00
   -5   -7    7      0.25      0.00
   -4   -7    7      0.24      0.00
   -3   -7    7      0.20      0.00
   -2   -7    7     -0.26      0.00
   -1   -7    7      0.08      0.00
    0   -7    7      0.55      0.00
    1   -7    7     -0.27      0.00
    2   -7    7      0.82      0.00
    3   -7    7      0.05      0.00
    4   -7    7      0.66      0.00
    5   -7    7      0.11      0.00
    6   -7    7     -0.40      0.00
    7   -7    7     -0.23      0.00
    9   -7    7     -0.11      0.00
   10   -7    7     -0.15      0.00
   11   -7    7     -0.22      0.00
  -14   -6    7     -0.39      0.00
  -13   -6    7     -0.45      0.00
  -12   -6    7      0.17      0.00
  -11   -6    7     -0.42      0.00
  -10   -6    7     -0.16      0.00
   -9   -6    7      0.56      0.00
   -8   -6    7      0.03      0.00
   -7   -6    7      0.88      0.00
   -6   -6    7     -0.39      0.00
   -5   -6    7     -0.17      0.00
   -4   -6    7      0.07      0.00
   -3   -6    7      0.11      0.00
   -2   -6    7      0.04      0.00
   -1   -6    7     -0.03      0.00
    0   -6    7     -0.20      0.00
    1   -6    7     -0.13      0.00
    2   -6    7     -0.33      0.00
    3   -6    7     -0.36      0.00
    4   -6    7     -0.09      0.00
    5   -6    7     -0.56      0.00
    6   -6    7     -0.10      0.00
    7   -6    7      0.63      0.00
    8   -6    7     -0.64      0.00
    9   -6    7     -0.32      0.00
   12   -6    7      0.01      0.00
  -15   -5    7     -0.15      0.00
  -14   -5    7      0.01      0.00
  -13   -5    7      0.59      0.00
  -12   -5    7      0.32      0.00
  -11   -5    7      0.06      0.00
  -10   -5    7      0.33      0.00
   -9   -5    7     -0.51      0.00
   -8   -5    7      1.34      0.00
   -7   -5    7     -1.30      0.00
   -6   -5    7     -0.04      0.00
   -5   -5    7      0.28      0.00
   -4   -5    7     -0.24      0.00
   -3   -5    7     -0.65      0.00
   -2   -5    7      0.10      0.00
   -1   -5    7      0.27      0.00
    0   -5    7      0.44      0.00
    1   -5    7      0.53      0.00
    2   -5    7      0.28      0.00
    3   -5    7     -0.14      0.00
    4   -5    7      0.24      0.00
    5   -5    7     -0.13      0.00
    6   -5    7      0.45      0.00
    7   -5    7     -0.19      0.00
    8   -5    7      0.34      0.00
    9   -5    7      0.23      0.00
   10   -5    7     -0.19      0.00
   11   -5    7      0.21      0.00
  -16   -4    7      0.20      0.00
  -15   -4    7     -0.45      0.00
  -13   -4    7      0.23      0.00
  -12   -4    7     -0.64      0.00
  -11   -4    7     -0.59      0.00
  -10   -4    7     -0.92      0.00
   -9   -4    7      1.16      0.00
   -8   -4    7     -1.75      0.00
   -7   -4    7     -0.60      0.00
   -6   -4    7      0.51      0.00
   -5   -4    7      0.17      0.00
   -4   -4    7      0.43      0.00
   -3   -4    7     -0.06      0.00
   -2   -4    7     -0.68      0.00
   -1   -4    7     -0.29      0.00
    0   -4    7     -0.56      0.00
    1   -4    7      0.00      0.00
    2   -4    7     -0.61      0.00
    3   -4    7      0.14      0.00
    4   -4    7      0.17      0.00
    5   -4    7     -0.20      0.00
    6   -4    7      0.17      0.00
    7   -4    7      0.06      0.00
    8   -4    7     -0.41      0.00
    9   -4    7     -0.30      0.00
   10   -4    7      0.49      0.00
   11   -4    7     -0.07      0.00
   13   -4    7     -0.70      0.00
  -16   -3    7     -0.11      0.00
  -13   -3    7     -0.19      0.00
  -12   -3    7      0.12      0.00
  -11   -3    7      0.27      0.00
  -10   -3    7      1.43      0.00
   -9   -3    7     -0.17      0.00
   -8   -3    7      0.21      0.00
   -7   -3    7      2.02      0.00
   -6   -3    7     -0.56      0.00
   -5   -3    7     -0.48      0.00
   -4   -3    7     -0.22      0.00
   -3   -3    7      0.18      0.00
   -2   -3    7      1.36      0.00
   -1   -3    7      0.74      0.00
    0   -3    7      0.63      0.00
    1   -3    7     -0.14      0.00
    2   -3    7     -0.31      0.00
    3   -3    7     -0.07      0.00
    4   -3    7     -0.06      0.00
    5   -3    7      0.28      0.00
    6   -3    7      0.03      0.00
    7   -3    7      0.39      0.00
    8   -3    7     -0.09      0.00
    9   -3    7      0.38      0.00
   10   -3    7     -0.07      0.00
   11   -3    7     -0.36      0.00
   12   -3    7     -0.45      0.00
   13   -3    7     -0.07      0.00
   14   -3    7      0.04      0.00
  -16   -2    7     -0.09      0.00
  -15   -2    7      0.40      0.00
  -13   -2    7     -0.05      0.00
  -12   -2    7     -0.15      0.00
  -11   -2    7     -0.17      0.00
  -10   -2    7     -0.06      0.00
   -9   -2    7     -0.53      0.00
   -8   -2    7      0.61      0.00
   -7   -2    7     -1.57      0.00
   -6   -2    7     -0.01      0.00
   -5   -2    7      1.18      0.00
   -4   -2    7     -0.16      0.00
   -3   -2    7      0.22      0.00
   -2   -2    7     -0.65      0.00
   -1   -2    7     -0.67      0.00
    0   -2    7     -0.52      0.00
    1   -2    7     -0.15      0.00
    2   -2    7      0.14      0.00
    3   -2    7      0.43      0.00
    4   -2    7      0.35      0.00
    5   -2    7     -0.24      0.00
    6   -2    7     -0.39      0.00
    7   -2    7     -0.48      0.00
    8   -2    7     -1.06      0.00
    9   -2    7      0.33      0.00
   10   -2    7     -0.74      0.00
   11   -2    7      0.66      0.00
   12   -2    7      0.13      0.00
   13   -2    7      0.43      0.00
   14   -2    7      0.02      0.00
   15   -2    7      0.08      0.00
  -16   -1    7      0.43      0.00
  -15   -1    7     -0.14      0.00
  -14   -1    7     -0.03      0.00
  -12   -1    7      0.05      0.00
  -11   -1    7     -0.05      0.00
  -10   -1    7     -0.13      0.00
   -9   -1    7      0.33      0.00
   -8   -1    7     -0.74      0.00
   -7   -1    7      0.19      0.00
   -6   -1    7      0.01      0.00
   -5   -1    7      0.11      0.00
   -4   -1    7     -0.58      0.00
   -3   -1    7      0.35      0.00
   -2   -1    7     -0.83      0.00
   -1   -1    7     -0.44      0.00
    0   -1    7      0.40      0.00
    1   -1    7      0.00      0.00
    2   -1    7     -0.57      0.00
    3   -1    7      1.06      0.00
    4   -1    7     -1.48      0.00
    5   -1    7      0.17      0.00
    6   -1    7      0.55      0.00
    7   -1    7     -0.25      0.00
    8   -1    7      0.94      0.00
    9   -1    7      0.28      0.00
   10   -1    7      0.77      0.00
   11   -1    7     -0.20      0.00
   12   -1    7     -0.34      0.00
   13   -1    7     -0.15      0.00
   14   -1    7      0.00      0.00
   15   -1    7      0.07      0.00
  -16    0    7     -0.59      0.00
  -15    0    7     -0.33      0.00
  -10    0    7      0.51      0.00
   -9    0    7     -1.43      0.00
   -8    0    7      0.38      0.00
   -7    0    7     -0.30      0.00
   -6    0    7      0.90      0.00
   -5    0    7     -0.65      0.00
   -4    0    7     -0.18      0.00
   -3    0    7     -0.63      0.00
   -2    0    7      0.41      0.00
   -1    0    7      0.15      0.00
    0    0    7      1.14      0.00
    1    0    7     -0.32      0.00
    2    0    7      0.84      0.00
    3    0    7     -0.59      0.00
    4    0    7      1.21      0.00
    5    0    7      0.06      0.00
    6    0    7     -0.18      0.00
    7    0    7     -0.14      0.00
    8    0    7      0.60      0.00
    9    0    7      0.29      0.00
   10    0    7     -0.32      0.00
   11    0    7     -0.30      0.00
   12    0    7      0.14      0.00
   13    0    7     -0.04      0.00
   14    0    7     -0.05      0.00
   15    0    7      0.10      0.00
   16    0    7      0.11      0.00
  -15    1    7      0.73      0.00
  -13    1    7      0.34      0.00
  -12    1    7     -0.18      0.00
  -11    1    7     -0.57      0.00
  -10    1    7     -0.55      0.00
   -9    1    7      1.29      0.00
   -8    1    7      0.36      0.00
   -7    1    7      0.27      0.00
   -6    1    7      0.52      0.00
   -5    1    7     -0.76      0.00
   -4    1    7      1.42      0.00
   -3    1    7      0.28      0.00
   -2    1    7      0.06      0.00
   -1    1    7      1.20      0.00
    0    1    7      0.16      0.00
    1    1    7     -1.16      0.00
    2    1    7      0.46      0.00
    3    1    7     -0.49      0.00
    4    1    7     -0.75      0.00
    5    1    7     -0.73      0.00
    6    1    7      0.74      0.00
    7    1    7     -0.26      0.00
    8    1    7     -0.17      0.00
    9    1    7     -0.80      0.00
   10    1    7     -0.80      0.00
   11    1    7     -0.37      0.00
   12    1    7      0.27      0.00
   13    1    7      0.34      0.00
   14    1    7      0.23      0.00
   15    1    7     -0.28      0.00
   16    1    7     -0.21      0.00
  -15    2    7     -0.74      0.00
  -11    2    7      0.89      0.00
   -9    2    7     -0.44      0.00
   -8    2    7     -0.39      0.00
   -7    2    7      0.64      0.00
   -6    2    7     -0.61      0.00
   -5    2    7     -0.04      0.00
   -4    2    7     -0.99      0.00
   -3    2    7     -0.12      0.00
   -2    2    7     -0.47      0.00
   -1    2    7      0.72      0.00
    0    2    7     -2.13      0.00
    1    2    7      0.06      0.00
    2    2    7     -0.39      0.00
    3    2    7      0.10      0.00
    4    2    7     -0.25      0.00
    5    2    7      0.98      0.00
    6    2    7     -0.76      0.00
    7    2    7     -0.02      0.00
    8    2    7      0.28      0.00
    9    2    7     -0.03      0.00
   10    2    7      0.53      0.00
   11    2    7      0.53      0.00
   12    2    7      0.37      0.00
   13    2    7     -0.47      0.00
   14    2    7     -0.18      0.00
   15    2    7      0.08      0.00
   16    2    7     -0.13      0.00
  -12    3    7     -0.24      0.00
  -11    3    7     -0.38      0.00
  -10    3    7     -0.01      0.00
   -9    3    7      0.37      0.00
   -8    3    7     -0.20      0.00
   -7    3    7     -0.50      0.00
   -6    3    7     -0.51      0.00
   -5    3    7      0.11      0.00
   -4    3    7      0.51      0.00
   -3    3    7     -0.34      0.00
   -2    3    7      0.08      0.00
   -1    3    7     -0.97      0.00
    0    3    7      0.39      0.00
    1    3    7      0.91      0.00
    2    3    7      1.47      0.00
    3    3    7     -0.39      0.00
    4    3    7      1.03      0.00
    5    3    7      0.74      0.00
    6    3    7     -0.45      0.00
    7    3    7      0.42      0.00
    8    3    7      0.18      0.00
    9    3    7     -0.30      0.00
   10    3    7     -0.25      0.00
   11    3    7      0.53      0.00
   12    3    7     -0.15      0.00
   13    3    7      0.21      0.00
   14    3    7     -0.10      0.00
   15    3    7     -0.01      0.00
   16    3    7      0.34      0.00
  -12    4    7      0.08      0.00
  -11    4    7     -0.04      0.00
  -10    4    7     -0.02      0.00
   -9    4    7      0.00      0.00
   -8    4    7      0.12      0.00
   -7    4    7      0.41      0.00
   -6    4    7     -0.47      0.00
   -5    4    7      0.58      0.00
   -4    4    7      1.26      0.00
   -3    4    7      1.20      0.00
   -2    4    7      0.20      0.00
   -1    4    7      0.70      0.00
    0    4    7      0.32      0.00
    1    4    7     -0.39      0.00
    2    4    7     -1.38      0.00
    3    4    7      0.47      0.00
    4    4    7     -0.23      0.00
    5    4    7     -1.87      0.00
    6    4    7      0.35      0.00
    7    4    7      0.15      0.00
    8    4    7     -0.41      0.00
    9    4    7     -0.32      0.00
   10    4    7      1.05      0.00
   11    4    7     -0.36      0.00
   12    4    7     -0.34      0.00
   13    4    7     -0.51      0.00
   14    4    7      0.14      0.00
   15    4    7     -0.12      0.00
   16    4    7     -0.39      0.00
   17    4    7      0.20      0.00
  -12    5    7      0.42      0.00
  -11    5    7     -0.11      0.00
  -10    5    7      0.26      0.00
   -9    5    7     -0.08      0.00
   -8    5    7      0.32      0.00
   -7    5    7      0.00      0.00
   -6    5    7      0.22      0.00
   -5    5    7      0.83      0.00
   -4    5    7     -1.91      0.00
   -3    5    7     -4.22      0.00
   -2    5    7      0.24      0.00
   -1    5    7     -0.15      0.00
    0    5    7     -1.23      0.00
    1    5    7      0.44      0.00
    2    5    7     -0.12      0.00
    3    5    7     -0.03      0.00
    4    5    7     -0.83      0.00
    5    5    7      1.25      0.00
    6    5    7     -0.23      0.00
    7    5    7      0.22      0.00
    8    5    7     -0.21      0.00
    9    5    7      0.68      0.00
   10    5    7     -0.33      0.00
   11    5    7     -0.35      0.00
   12    5    7      0.07      0.00
   13    5    7      0.22      0.00
   14    5    7     -0.04      0.00
   15    5    7      0.31      0.00
   16    5    7      0.59      0.00
   17    5    7     -0.25      0.00
  -14    6    7     -0.36      0.00
  -12    6    7     -0.16      0.00
  -11    6    7     -0.15      0.00
  -10    6    7     -0.07      0.00
   -9    6    7      0.23      0.00
   -8    6    7     -0.34      0.00
   -7    6    7     -0.39      0.00
   -6    6    7      0.52      0.00
   -5    6    7     -0.19      0.00
   -4    6    7      0.05      0.00
   -3    6    7      3.11      0.00
   -2    6    7      1.45      0.00
   -1    6    7      1.01      0.00
    0    6    7      0.65      0.00
    1    6    7      0.31      0.00
    2    6    7      1.03      0.00
    3    6    7      0.30      0.00
    4    6    7      0.23      0.00
    5    6    7     -0.63      0.00
    6    6    7      0.60      0.00
    7    6    7     -0.14      0.00
    8    6    7     -0.45      0.00
    9    6    7      0.23      0.00
   10    6    7     -0.24      0.00
   11    6    7     -0.04      0.00
   12    6    7     -0.22      0.00
   13    6    7      0.04      0.00
   14    6    7      0.57      0.00
   15    6    7     -0.33      0.00
   16    6    7     -0.32      0.00
   17    6    7     -0.19      0.00
  -13    7    7      0.32      0.00
  -12    7    7      0.41      0.00
  -11    7    7     -0.02      0.00
  -10    7    7      0.04      0.00
   -9    7    7     -0.12      0.00
   -8    7    7     -0.08      0.00
   -7    7    7     -0.39      0.00
   -6    7    7     -0.22      0.00
   -5    7    7     -0.75      0.00
   -4    7    7     -0.56      0.00
   -3    7    7      0.38      0.00
   -2    7    7      0.42      0.00
   -1    7    7     -2.32      0.00
    0    7    7     -2.21      0.00
    1    7    7      0.40      0.00
    2    7    7     -0.75      0.00
    3    7    7     -0.82      0.00
    4    7    7      0.77      0.00
    5    7    7      0.47      0.00
    6    7    7     -0.34      0.00
    7    7    7     -0.28      0.00
    8    7    7      0.50      0.00
    9    7    7      0.10      0.00
   10    7    7     -0.42      0.00
   11    7    7      0.08      0.00
   12    7    7      0.27      0.00
   13    7    7      0.32      0.00
   14    7    7     -0.43      0.00
   15    7    7     -0.20      0.00
   16    7    7      0.50      0.00
   17    7    7     -0.32      0.00
  -13    8    7     -0.36      0.00
  -12    8    7     -0.53      0.00
  -11    8    7      0.14      0.00
  -10    8    7      0.21      0.00
   -9    8    7     -0.27      0.00
   -8    8    7     -0.01      0.00
   -7    8    7      0.41      0.00
   -6    8    7      1.12      0.00
   -5    8    7      0.24      0.00
   -4    8    7      0.16      0.00
   -3    8    7     -0.16      0.00
   -2    8    7     -1.29      0.00
   -1    8    7     -0.71      0.00
    0    8    7      3.02      0.00
    1    8    7     -0.37      0.00
    2    8    7      0.32      0.00
    3    8    7      0.63      0.00
    4    8    7     -1.27      0.00
    5    8    7     -0.15      0.00
    6    8    7      0.25      0.00
    7    8    7     -0.09      0.00
    8    8    7      0.08      0.00
    9    8    7     -0.11      0.00
   10    8    7      0.16      0.00
   11    8    7      0.23      0.00
   12    8    7      0.06      0.00
   13    8    7      0.18      0.00
   14    8    7      0.06      0.00
   15    8    7      0.25      0.00
   16    8    7     -0.76      0.00
   17    8    7      0.54      0.00
  -12    9    7      0.15      0.00
  -11    9    7     -0.45      0.00
  -10    9    7      0.13      0.00
   -9    9    7      0.01      0.00
   -8    9    7      0.37      0.00
   -7    9    7      0.49      0.00
   -6    9    7     -1.05      0.00
   -5    9    7     -0.49      0.00
   -4    9    7      0.17      0.00
   -3    9    7      0.72      0.00
   -2    9    7     -0.02      0.00
   -1    9    7      0.69      0.00
    0    9    7     -0.21      0.00
    1    9    7      0.34      0.00
    2    9    7      0.12      0.00
    3    9    7     -0.54      0.00
    4    9    7      0.34      0.00
    5    9    7      0.07      0.00
    6    9    7     -0.28      0.00
    7    9    7      0.03      0.00
    8    9    7      0.12      0.00
    9    9    7     -0.15      0.00
   10    9    7      0.11      0.00
   11    9    7     -0.18      0.00
   12    9    7      0.18      0.00
   13    9    7     -0.25      0.00
   14    9    7     -0.92      0.00
   15    9    7      0.18      0.00
   16    9    7      0.15      0.00
  -11   10    7      0.47      0.00
  -10   10    7     -0.25      0.00
   -9   10    7     -0.22      0.00
   -8   10    7     -0.26      0.00
   -7   10    7     -0.35      0.00
   -6   10    7      0.22      0.00
   -5   10    7     -0.16      0.00
   -4   10    7      0.60      0.00
   -3   10    7     -0.47      0.00
   -2   10    7     -0.24      0.00
   -1   10    7     -0.04      0.00
    0   10    7     -0.23      0.00
    1   10    7     -0.14      0.00
    2   10    7     -0.58      0.00
    3   10    7     -0.33      0.00
    4   10    7      0.35      0.00
    5   10    7      0.58      0.00
    6   10    7      0.04      0.00
    7   10    7      0.02      0.00
    8   10    7      0.18      0.00
    9   10    7      0.05      0.00
   10   10    7     -0.74      0.00
   11   10    7     -0.02      0.00
   12   10    7     -0.27      0.00
   13   10    7      0.10      0.00
   14   10    7      0.42      0.00
   15   10    7      0.20      0.00
   16   10    7      0.39      0.00
  -10   11    7      0.06      0.00
   -9   11    7      0.36      0.00
   -8   11    7      0.07      0.00
   -7   11    7      0.01      0.00
   -6   11    7     -0.10      0.00
   -5   11    7     -0.07      0.00
   -4   11    7      0.09      0.00
   -3   11    7      0.17      0.00
   -2   11    7     -0.32      0.00
   -1   11    7      0.44      0.00
    0   11    7     -0.36      0.00
    1   11    7     -0.36      0.00
    2   11    7      0.73      0.00
    3   11    7      0.28      0.00
    4   11    7      0.15      0.00
    5   11    7     -0.31      0.00
    6   11    7     -0.07      0.00
    7   11    7     -0.01      0.00
    8   11    7      0.03      0.00
    9   11    7     -0.43      0.00
   10   11    7      0.57      0.00
   11   11    7      0.57      0.00
   12   11    7      0.89      0.00
   13   11    7     -1.14      0.00
   14   11    7      0.62      0.00
   15   11    7     -0.20      0.00
   16   11    7     -0.36      0.00
   -9   12    7      0.05      0.00
   -8   12    7      0.15      0.00
   -7   12    7      0.00      0.00
   -6   12    7     -0.21      0.00
   -5   12    7      0.40      0.00
   -4   12    7      0.08      0.00
   -3   12    7     -0.38      0.00
   -2   12    7     -0.45      0.00
   -1   12    7      0.27      0.00
    0   12    7      0.90      0.00
    1   12    7      1.10      0.00
    2   12    7     -1.33      0.00
    3   12    7     -0.41      0.00
    4   12    7      0.31      0.00
    5   12    7      0.13      0.00
    6   12    7     -0.39      0.00
    7   12    7      0.25      0.00
    8   12    7     -0.14      0.00
    9   12    7     -0.30      0.00
   10   12    7      0.09      0.00
   11   12    7      0.17      0.00
   12   12    7     -1.10      0.00
   13   12    7      0.99      0.00
   14   12    7     -0.53      0.00
   15   12    7     -0.07      0.00
   -8   13    7     -0.22      0.00
   -7   13    7      0.06      0.00
   -6   13    7      0.27      0.00
   -5   13    7     -0.17      0.00
   -4   13    7      0.30      0.00
   -3   13    7     -0.33      0.00
   -2   13    7      0.99      0.00
   -1   13    7     -0.12      0.00
    0   13    7     -0.65      0.00
    1   13    7     -1.40      0.00
    2   13    7      0.59      0.00
    3   13    7      0.50      0.00
    4   13    7     -0.08      0.00
    5   13    7     -0.51      0.00
    6   13    7     -0.09      0.00
    7   13    7      0.25      0.00
    8   13    7     -0.32      0.00
    9   13    7      0.51      0.00
   10   13    7     -0.16      0.00
   11   13    7      0.01      0.00
   12   13    7      0.15      0.00
   13   13    7     -0.63      0.00
   14   13    7      0.68      0.00
   15   13    7      0.21      0.00
   -7   14    7     -0.09      0.00
   -6   14    7     -0.38      0.00
   -5   14    7      0.63      0.00
   -4   14    7     -0.62      0.00
   -3   14    7     -0.05      0.00
   -2   14    7     -0.32      0.00
   -1   14    7     -0.28      0.00
    0   14    7      0.14      0.00
    1   14    7      0.26      0.00
    2   14    7      0.11      0.00
    3   14    7      0.07      0.00
    4   14    7      0.37      0.00
    5   14    7     -0.18      0.00
    6   14    7      0.56      0.00
    7   14    7     -0.06      0.00
    8   14    7      0.16      0.00
    9   14    7     -0.34      0.00
   10   14    7      0.94      0.00
   11   14    7     -0.42      0.00
   12   14    7     -0.36      0.00
   13   14    7      0.22      0.00
   14   14    7     -0.63      0.00
   -6   15    7      0.09      0.00
   -5   15    7     -0.30      0.00
   -4   15    7     -0.04      0.00
   -3   15    7      0.23      0.00
   -2   15    7      0.09      0.00
   -1   15    7      0.47      0.00
    0   15    7      0.11      0.00
    1   15    7      0.29      0.00
    2   15    7     -0.13      0.00
    3   15    7      0.22      0.00
    4   15    7     -0.44      0.00
    5   15    7      0.16      0.00
    6   15    7      0.06      0.00
    7   15    7     -0.30      0.00
    8   15    7     -0.45      0.00
    9   15    7      0.21      0.00
   10   15    7     -0.27      0.00
   11   15    7     -0.13      0.00
   12   15    7      0.22      0.00
   13   15    7      0.31      0.00
   -4   16    7      0.03      0.00
   -3   16    7     -0.02      0.00
   -2   16    7      0.21      0.00
   -1   16    7     -0.47      0.00
    0   16    7     -0.19      0.00
    1   16    7     -0.11      0.00
    2   16    7      0.05      0.00
    3   16    7     -0.21      0.00
    4   16    7     -0.10      0.00
    5   16    7     -0.07      0.00
    6   16    7     -0.21      0.00
    7   16    7     -0.01      0.00
    8   16    7      0.64      0.00
    9   16    7      0.59      0.00
   10   16    7     -0.69      0.00
   11   16    7     -0.21      0.00
   12   16    7      0.09      0.00
   -2   17    7     -0.32      0.00
   -1   17    7      0.39      0.00
    0   17    7     -0.08      0.00
    1   17    7     -0.09      0.00
    2   17    7     -0.06      0.00
    3   17    7      0.12      0.00
    4   17    7     -0.01      0.00
    5   17    7     -0.17      0.00
    6   17    7      0.32      0.00
    7   17    7     -0.04      0.00
    8   17    7     -0.15      0.00
    9   17    7     -0.66      0.00
   10   17    7      0.33      0.00
    1   18    7      0.12      0.00
    2   18    7      0.15      0.00
    3   18    7      0.05      0.00
    4   18    7      0.04      0.00
    5   18    7      0.41      0.00
    6   18    7     -0.29      0.00
    7   18    7      0.23      0.00
   -8  -13    8     -0.20      0.00
   -7  -13    8     -0.12      0.00
   -6  -13    8      0.04      0.00
   -5  -13    8     -0.05      0.00
   -4  -13    8     -0.05      0.00
   -3  -13    8     -0.31      0.00
   -2  -13    8      0.08      0.00
   -1  -13    8     -0.32      0.00
    0  -13    8      0.11      0.00
    1  -13    8     -0.16      0.00
    2  -13    8      0.19      0.00
  -10  -12    8     -0.32      0.00
   -9  -12    8     -0.03      0.00
   -8  -12    8      0.25      0.00
   -7  -12    8      0.24      0.00
   -6  -12    8     -0.12      0.00
   -5  -12    8     -0.16      0.00
   -4  -12    8     -0.27      0.00
   -3  -12    8      0.27      0.00
   -2  -12    8     -0.04      0.00
   -1  -12    8      0.16      0.00
    0  -12    8      0.04      0.00
    1  -12    8      0.36      0.00
    2  -12    8      0.23      0.00
    3  -12    8     -0.16      0.00
    4  -12    8     -0.28      0.00
  -12  -11    8      0.15      0.00
  -11  -11    8     -0.32      0.00
  -10  -11    8      0.10      0.00
   -9  -11    8     -0.12      0.00
   -8  -11    8     -0.17      0.00
   -7  -11    8      0.13      0.00
   -6  -11    8      0.23      0.00
   -5  -11    8     -0.17      0.00
   -4  -11    8      0.08      0.00
   -3  -11    8     -0.22      0.00
   -2  -11    8     -0.40      0.00
   -1  -11    8     -0.01      0.00
    0  -11    8     -0.12      0.00
    1  -11    8     -0.47      0.00
    2  -11    8     -0.36      0.00
    3  -11    8     -0.05      0.00
    4  -11    8      0.01      0.00
    5  -11    8      0.52      0.00
    6  -11    8      0.00      0.00
  -13  -10    8     -0.04      0.00
  -12  -10    8     -0.13      0.00
  -11  -10    8      0.17      0.00
  -10  -10    8     -0.20      0.00
   -9  -10    8      0.13      0.00
   -8  -10    8      0.40      0.00
   -7  -10    8     -0.02      0.00
   -6  -10    8     -0.70      0.00
   -5  -10    8      0.36      0.00
   -4  -10    8      0.35      0.00
   -3  -10    8      0.41      0.00
   -2  -10    8      0.67      0.00
   -1  -10    8      0.12      0.00
    0  -10    8     -0.26      0.00
    1  -10    8      0.86      0.00
    2  -10    8      0.03      0.00
    3  -10    8      0.04      0.00
    4  -10    8      0.11      0.00
    5  -10    8     -0.22      0.00
    6  -10    8     -0.03      0.00
    7  -10    8     -0.10      0.00
  -13   -9    8     -0.16      0.00
  -12   -9    8      0.04      0.00
  -11   -9    8      0.00      0.00
  -10   -9    8     -0.26      0.00
   -9   -9    8      0.02      0.00
   -8   -9    8      0.08      0.00
   -7   -9    8     -0.01      0.00
   -6   -9    8     -0.05      0.00
   -5   -9    8     -0.44      0.00
   -4   -9    8     -0.46      0.00
   -3   -9    8      0.12      0.00
   -2   -9    8     -0.37      0.00
   -1   -9    8     -0.10      0.00
    0   -9    8      0.22      0.00
    1   -9    8     -0.10      0.00
    2   -9    8     -0.28      0.00
    3   -9    8      0.27      0.00
    4   -9    8     -0.37      0.00
    5   -9    8      0.28      0.00
    6   -9    8     -0.03      0.00
    7   -9    8     -0.12      0.00
    8   -9    8      0.26      0.00
    9   -9    8     -0.09      0.00
  -14   -8    8     -0.57      0.00
  -13   -8    8     -0.08      0.00
  -12   -8    8      0.45      0.00
  -11   -8    8     -0.01      0.00
  -10   -8    8      0.31      0.00
   -9   -8    8      0.20      0.00
   -8   -8    8      0.12      0.00
   -7   -8    8     -0.65      0.00
   -6   -8    8      0.76      0.00
   -5   -8    8      0.10      0.00
   -4   -8    8      0.92      0.00
   -3   -8    8     -0.39      0.00
   -2   -8    8     -0.30      0.00
   -1   -8    8     -0.52      0.00
    0   -8    8      0.15      0.00
    1   -8    8     -0.38      0.00
    2   -8    8     -0.12      0.00
    3   -8    8     -0.38      0.00
    4   -8    8      0.25      0.00
    5   -8    8      0.46      0.00
    6   -8    8     -0.67      0.00
    7   -8    8      0.38      0.00
    8   -8    8     -0.46      0.00
    9   -8    8      0.34      0.00
   10   -8    8      0.25      0.00
  -14   -7    8      0.25      0.00
  -13   -7    8      0.46      0.00
  -12   -7    8     -0.13      0.00
  -11   -7    8     -0.35      0.00
  -10   -7    8     -0.55      0.00
   -9   -7    8      0.16      0.00
   -8   -7    8     -0.30      0.00
   -7   -7    8      0.22      0.00
   -6   -7    8     -0.88      0.00
   -5   -7    8      0.31      0.00
   -4   -7    8     -0.14      0.00
   -3   -7    8      0.04      0.00
   -2   -7    8      0.01      0.00
   -1   -7    8      0.23      0.00
    0   -7    8      0.34      0.00
    1   -7    8      0.07      0.00
    2   -7    8      0.69      0.00
    3   -7    8      0.09      0.00
    4   -7    8      0.37      0.00
    5   -7    8     -0.53      0.00
    6   -7    8      0.24      0.00
    7   -7    8     -0.20      0.00
    8   -7    8      0.78      0.00
    9   -7    8     -0.51      0.00
   10   -7    8     -0.01      0.00
   11   -7    8     -0.18      0.00
  -15   -6    8      0.48      0.00
  -14   -6    8     -0.36      0.00
  -13   -6    8     -0.50      0.00
  -12   -6    8     -0.01      0.00
  -11   -6    8      0.05      0.00
  -10   -6    8      0.49      0.00
   -9   -6    8      0.15      0.00
   -8   -6    8     -0.29      0.00
   -7   -6    8      0.76      0.00
   -6   -6    8      0.28      0.00
   -5   -6    8      0.02      0.00
   -4   -6    8     -0.06      0.00
   -3   -6    8     -0.15      0.00
   -2   -6    8     -0.04      0.00
   -1   -6    8      0.25      0.00
    0   -6    8     -0.02      0.00
    1   -6    8     -0.29      0.00
    2   -6    8     -0.58      0.00
    3   -6    8     -0.17      0.00
    4   -6    8     -0.02      0.00
    5   -6    8     -0.25      0.00
    6   -6    8     -0.26      0.00
    7   -6    8      0.33      0.00
    8   -6    8     -0.66      0.00
    9   -6    8      0.28      0.00
   10   -6    8      0.01      0.00
   11   -6    8     -0.25      0.00
   12   -6    8      0.36      0.00
  -15   -5    8     -0.38      0.00
  -14   -5    8      0.12      0.00
  -13   -5    8      0.66      0.00
  -12   -5    8      0.39      0.00
  -11   -5    8     -0.46      0.00
  -10   -5    8      0.00      0.00
   -9   -5    8     -0.07      0.00
   -8   -5    8      1.16      0.00
   -7   -5    8     -1.43      0.00
   -6   -5    8     -0.12      0.00
   -5   -5    8      0.10      0.00
   -4   -5    8     -0.30      0.00
   -3   -5    8     -0.38      0.00
   -2   -5    8      0.18      0.00
   -1   -5    8      0.20      0.00
    0   -5    8      0.27      0.00
    1   -5    8      0.52      0.00
    2   -5    8      0.07      0.00
    3   -5    8     -0.06      0.00
    4   -5    8     -0.02      0.00
    5   -5    8     -0.14      0.00
    6   -5    8      0.92      0.00
    7   -5    8     -0.02      0.00
    8   -5    8      0.33      0.00
    9   -5    8     -0.09      0.00
   10   -5    8     -0.37      0.00
   11   -5    8      0.52      0.00
   12   -5    8     -0.15      0.00
  -15   -4    8     -0.47      0.00
  -14   -4    8      0.09      0.00
  -13   -4    8      0.02      0.00
  -12   -4    8     -0.91      0.00
  -11   -4    8      0.12      0.00
  -10   -4    8     -0.25      0.00
   -9   -4    8      0.32      0.00
   -8   -4    8     -2.21      0.00
   -7   -4    8      0.42      0.00
   -6   -4    8      0.55      0.00
   -5   -4    8      0.18      0.00
   -4   -4    8      0.42      0.00
   -3   -4    8     -0.01      0.00
   -2   -4    8     -0.37      0.00
   -1   -4    8     -0.14      0.00
    0   -4    8     -0.93      0.00
    1   -4    8     -0.22      0.00
    2   -4    8     -0.42      0.00
    3   -4    8      0.31      0.00
    4   -4    8      0.66      0.00
    5   -4    8      0.01      0.00
    6   -4    8     -0.57      0.00
    7   -4    8     -0.16      0.00
    8   -4    8     -0.44      0.00
    9   -4    8      0.01      0.00
   10   -4    8      0.59      0.00
   11   -4    8     -0.26      0.00
   12   -4    8      0.26      0.00
   13   -4    8     -0.66      0.00
  -15   -3    8      0.28      0.00
  -14   -3    8      0.07      0.00
  -13   -3    8     -0.34      0.00
  -12   -3    8      0.37      0.00
  -11   -3    8      0.06      0.00
  -10   -3    8      1.27      0.00
   -9   -3    8     -0.18      0.00
   -8   -3    8      1.42      0.00
   -7   -3    8      1.56      0.00
   -6   -3    8     -1.07      0.00
   -5   -3    8     -0.27      0.00
   -4   -3    8     -0.33      0.00
   -3   -3    8      0.22      0.00
   -2   -3    8      1.20      0.00
   -1   -3    8      0.49      0.00
    0   -3    8      1.00      0.00
    1   -3    8     -0.31      0.00
    2   -3    8     -0.29      0.00
    3   -3    8      0.39      0.00
    4   -3    8     -0.67      0.00
    5   -3    8     -0.05      0.00
    6   -3    8      0.36      0.00
    7   -3    8      0.22      0.00
    8   -3    8      0.03      0.00
    9   -3    8      0.26      0.00
   10   -3    8     -0.44      0.00
   11   -3    8      0.05      0.00
   12   -3    8     -0.36      0.00
   13   -3    8      0.16      0.00
   14   -3    8      0.17      0.00
  -15   -2    8      0.35      0.00
  -14   -2    8      0.00      0.00
  -13   -2    8      0.14      0.00
  -12   -2    8     -0.11      0.00
  -11   -2    8      0.02      0.00
  -10   -2    8     -0.53      0.00
   -9   -2    8     -0.71      0.00
   -8   -2    8      0.04      0.00
   -7   -2    8     -2.35      0.00
   -6   -2    8      0.84      0.00
   -5   -2    8      1.34      0.00
   -4   -2    8     -0.38      0.00
   -3   -2    8      0.12      0.00
   -2   -2    8     -1.02      0.00
   -1   -2    8     -0.98      0.00
    0   -2    8     -0.57      0.00
    1   -2    8     -0.09      0.00
    2   -2    8      0.52      0.00
    3   -2    8      0.30      0.00
    4   -2    8     -0.02      0.00
    5   -2    8     -0.21      0.00
    6   -2    8     -0.48      0.00
    7   -2    8     -0.15      0.00
    8   -2    8     -0.42      0.00
    9   -2    8     -0.08      0.00
   10   -2    8     -0.01      0.00
   11   -2    8      0.29      0.00
   12   -2    8     -0.27      0.00
   13   -2    8      0.48      0.00
   14   -2    8      0.07      0.00
  -15   -1    8     -0.41      0.00
  -14   -1    8      0.16      0.00
  -13   -1    8     -0.08      0.00
  -12   -1    8      0.01      0.00
  -11   -1    8      0.18      0.00
  -10   -1    8     -0.03      0.00
   -9   -1    8      0.12      0.00
   -8   -1    8     -0.70      0.00
   -7   -1    8      0.99      0.00
   -6   -1    8      0.19      0.00
   -5   -1    8     -0.90      0.00
   -4   -1    8     -0.55      0.00
   -3   -1    8     -0.01      0.00
   -2   -1    8     -0.16      0.00
   -1   -1    8      0.53      0.00
    0   -1    8      0.26      0.00
    1   -1    8     -0.18      0.00
    2   -1    8      0.01      0.00
    3   -1    8      0.48      0.00
    4   -1    8     -0.87      0.00
    5   -1    8      0.33      0.00
    6   -1    8      0.85      0.00
    7   -1    8     -0.46      0.00
    8   -1    8      0.69      0.00
    9   -1    8      0.47      0.00
   10   -1    8      0.38      0.00
   11   -1    8     -0.49      0.00
   12   -1    8      0.39      0.00
   13   -1    8     -0.23      0.00
   14   -1    8     -0.22      0.00
   15   -1    8      0.17      0.00
  -15    0    8      0.06      0.00
  -14    0    8     -0.59      0.00
  -13    0    8     -0.07      0.00
  -12    0    8     -0.08      0.00
  -11    0    8      0.42      0.00
  -10    0    8     -0.02      0.00
   -9    0    8     -0.48      0.00
   -8    0    8      0.84      0.00
   -7    0    8     -0.17      0.00
   -6    0    8      0.53      0.00
   -5    0    8     -0.65      0.00
   -4    0    8     -0.01      0.00
   -3    0    8      0.16      0.00
   -2    0    8      0.44      0.00
   -1    0    8     -0.24      0.00
    0    0    8      1.13      0.00
    1    0    8     -0.18      0.00
    2    0    8      0.57      0.00
    3    0    8     -0.91      0.00
    4    0    8      0.94      0.00
    5    0    8     -0.18      0.00
    6    0    8     -0.13      0.00
    7    0    8      0.18      0.00
    8    0    8      0.39      0.00
    9    0    8     -0.30      0.00
   10    0    8     -0.26      0.00
   11    0    8     -0.14      0.00
   12    0    8     -0.08      0.00
   13    0    8     -0.13      0.00
   14    0    8      0.22      0.00
   15    0    8     -0.03      0.00
  -15    1    8      0.22      0.00
  -14    1    8      0.15      0.00
  -13    1    8      0.58      0.00
  -12    1    8     -0.08      0.00
  -11    1    8     -0.36      0.00
  -10    1    8     -0.52      0.00
   -9    1    8      1.01      0.00
   -8    1    8     -0.16      0.00
   -7    1    8      0.15      0.00
   -6    1    8     -0.08      0.00
   -5    1    8     -0.19      0.00
   -4    1    8      1.85      0.00
   -3    1    8      0.16      0.00
   -2    1    8     -0.03      0.00
   -1    1    8      1.23      0.00
    0    1    8     -1.16      0.00
    1    1    8     -0.77      0.00
    2    1    8      0.04      0.00
    3    1    8     -0.24      0.00
    4    1    8     -0.72      0.00
    5    1    8     -0.24      0.00
    6    1    8      0.22      0.00
    7    1    8     -0.55      0.00
    8    1    8     -0.21      0.00
    9    1    8     -0.43      0.00
   10    1    8     -0.63      0.00
   11    1    8     -0.08      0.00
   12    1    8      0.54      0.00
   13    1    8      0.11      0.00
   14    1    8      0.13      0.00
   15    1    8     -0.42      0.00
   16    1    8     -0.28      0.00
  -15    2    8     -0.53      0.00
  -14    2    8      0.34      0.00
  -13    2    8     -0.26      0.00
  -12    2    8      0.04      0.00
  -11    2    8      0.39      0.00
  -10    2    8     -0.05      0.00
   -9    2    8     -0.21      0.00
   -8    2    8     -0.56      0.00
   -7    2    8      0.51      0.00
   -6    2    8     -0.06      0.00
   -5    2    8     -0.22      0.00
   -4    2    8     -1.83      0.00
   -3    2    8     -0.61      0.00
   -2    2    8     -0.78      0.00
   -1    2    8      0.07      0.00
    0    2    8     -1.21      0.00
    1    2    8      0.42      0.00
    2    2    8     -0.13      0.00
    3    2    8      0.55      0.00
    4    2    8     -0.03      0.00
    5    2    8      0.92      0.00
    6    2    8     -0.63      0.00
    7    2    8      0.48      0.00
    8    2    8      0.09      0.00
    9    2    8     -0.05      0.00
   10    2    8      0.62      0.00
   11    2    8      0.52      0.00
   12    2    8     -0.18      0.00
   13    2    8     -0.15      0.00
   14    2    8     -0.16      0.00
   15    2    8      0.27      0.00
   16    2    8      0.12      0.00
  -15    3    8      0.20      0.00
  -14    3    8      0.30      0.00
  -13    3    8     -0.06      0.00
  -12    3    8     -0.20      0.00
  -11    3    8     -0.02      0.00
  -10    3    8     -0.05      0.00
   -9    3    8     -0.04      0.00
   -8    3    8      0.10      0.00
   -7    3    8     -0.39      0.00
   -6    3    8     -1.12      0.00
   -5    3    8      0.18      0.00
   -4    3    8      1.56      0.00
   -3    3    8      0.46      0.00
   -2    3    8      0.42      0.00
   -1    3    8     -0.61      0.00
    0    3    8      0.44      0.00
    1    3    8      1.04      0.00
    2    3    8      1.06      0.00
    3    3    8     -0.50      0.00
    4    3    8      0.91      0.00
    5    3    8      0.24      0.00
    6    3    8     -0.38      0.00
    7    3    8      0.45      0.00
    8    3    8     -0.09      0.00
    9    3    8     -0.02      0.00
   10    3    8     -0.13      0.00
   11    3    8      0.53      0.00
   12    3    8     -0.23      0.00
   13    3    8      0.00      0.00
   14    3    8     -0.22      0.00
   15    3    8     -0.09      0.00
   16    3    8      0.28      0.00
  -14    4    8     -0.18      0.00
  -13    4    8     -0.53      0.00
  -12    4    8      0.44      0.00
  -11    4    8     -0.52      0.00
  -10    4    8      0.07      0.00
   -9    4    8      0.37      0.00
   -8    4    8      0.21      0.00
   -7    4    8      0.42      0.00
   -6    4    8      0.05      0.00
   -5    4    8      0.95      0.00
   -4    4    8      0.08      0.00
   -3    4    8     -0.20      0.00
   -2    4    8      0.63      0.00
   -1    4    8      0.61      0.00
    0    4    8      0.15      0.00
    1    4    8     -0.83      0.00
    2    4    8     -1.15      0.00
    3    4    8      0.67      0.00
    4    4    8     -1.22      0.00
    5    4    8     -1.71      0.00
    6    4    8      0.61      0.00
    7    4    8     -0.20      0.00
    8    4    8     -0.26      0.00
    9    4    8     -0.03      0.00
   10    4    8      0.79      0.00
   11    4    8     -1.02      0.00
   12    4    8     -0.10      0.00
   13    4    8     -0.12      0.00
   14    4    8      0.37      0.00
   15    4    8     -0.20      0.00
   16    4    8     -0.31      0.00
  -14    5    8     -0.01      0.00
  -13    5    8      0.06      0.00
  -12    5    8      0.14      0.00
  -11    5    8      0.06      0.00
  -10    5    8      0.53      0.00
   -9    5    8     -0.40      0.00
   -8    5    8     -0.15      0.00
   -7    5    8     -0.11      0.00
   -6    5    8      0.54      0.00
   -5    5    8      0.35      0.00
   -4    5    8     -1.56      0.00
   -3    5    8     -2.83      0.00
   -2    5    8      0.30      0.00
   -1    5    8     -0.90      0.00
    0    5    8     -0.80      0.00
    1    5    8      0.84      0.00
    2    5    8      0.22      0.00
    3    5    8     -0.79      0.00
    4    5    8     -0.33      0.00
    5    5    8      1.84      0.00
    6    5    8      0.10      0.00
    7    5    8      0.11      0.00
    8    5    8     -0.33      0.00
    9    5    8      0.53      0.00
   10    5    8     -0.60      0.00
   11    5    8      0.21      0.00
   12    5    8      0.06      0.00
   13    5    8      0.02      0.00
   14    5    8     -0.31      0.00
   15    5    8      0.47      0.00
   16    5    8      0.73      0.00
  -14    6    8     -0.25      0.00
  -13    6    8      0.41      0.00
  -12    6    8     -0.23      0.00
  -11    6    8     -0.14      0.00
  -10    6    8     -0.20      0.00
   -9    6    8      0.02      0.00
   -8    6    8      0.21      0.00
   -7    6    8     -0.46      0.00
   -6    6    8     -0.19      0.00
   -5    6    8     -0.63      0.00
   -4    6    8      0.09      0.00
   -3    6    8      3.83      0.00
   -2    6    8      1.26      0.00
   -1    6    8      0.72      0.00
    0    6    8      0.30      0.00
    1    6    8      0.33      0.00
    2    6    8      0.73      0.00
    3    6    8      0.07      0.00
    4    6    8      0.94      0.00
    5    6    8     -0.40      0.00
    6    6    8     -0.13      0.00
    7    6    8     -0.44      0.00
    8    6    8      0.03      0.00
    9    6    8      0.28      0.00
   10    6    8     -0.42      0.00
   11    6    8     -0.10      0.00
   12    6    8     -0.04      0.00
   13    6    8      0.32      0.00
   14    6    8      0.48      0.00
   15    6    8     -0.29      0.00
   16    6    8     -0.59      0.00
  -13    7    8     -0.11      0.00
  -12    7    8      0.16      0.00
  -11    7    8      0.31      0.00
  -10    7    8      0.06      0.00
   -9    7    8     -0.02      0.00
   -8    7    8     -0.38      0.00
   -7    7    8     -0.21      0.00
   -6    7    8      0.59      0.00
   -5    7    8     -0.46      0.00
   -4    7    8     -0.13      0.00
   -3    7    8     -0.33      0.00
   -2    7    8     -1.25      0.00
   -1    7    8     -2.27      0.00
    0    7    8     -0.72      0.00
    1    7    8     -0.18      0.00
    2    7    8     -0.82      0.00
    3    7    8     -0.29      0.00
    4    7    8      0.31      0.00
    5    7    8     -0.13      0.00
    6    7    8     -0.16      0.00
    7    7    8      0.16      0.00
    8    7    8      0.44      0.00
    9    7    8     -0.14      0.00
   10    7    8     -0.07      0.00
   11    7    8      0.43      0.00
   12    7    8      0.22      0.00
   13    7    8     -0.11      0.00
   14    7    8     -0.45      0.00
   15    7    8      0.03      0.00
   16    7    8      0.19      0.00
  -13    8    8     -0.21      0.00
  -12    8    8     -0.24      0.00
  -11    8    8     -0.09      0.00
  -10    8    8     -0.06      0.00
   -9    8    8     -0.27      0.00
   -8    8    8      0.40      0.00
   -7    8    8      0.64      0.00
   -6    8    8      0.26      0.00
   -5    8    8      0.17      0.00
   -4    8    8      0.46      0.00
   -3    8    8     -0.38      0.00
   -2    8    8     -0.52      0.00
   -1    8    8      0.45      0.00
    0    8    8      2.34      0.00
    1    8    8      0.15      0.00
    2    8    8      0.49      0.00
    3    8    8     -0.08      0.00
    4    8    8     -0.93      0.00
    5    8    8      0.14      0.00
    6    8    8      0.12      0.00
    7    8    8     -0.43      0.00
    8    8    8      0.13      0.00
    9    8    8     -0.30      0.00
   10    8    8      0.13      0.00
   11    8    8      0.09      0.00
   12    8    8     -0.12      0.00
   13    8    8      0.22      0.00
   14    8    8      0.01      0.00
   15    8    8      0.11      0.00
   16    8    8     -0.58      0.00
  -12    9    8      0.08      0.00
  -11    9    8     -0.32      0.00
  -10    9    8      0.15      0.00
   -9    9    8      0.10      0.00
   -8    9    8      0.16      0.00
   -7    9    8      0.16      0.00
   -6    9    8     -0.97      0.00
   -5    9    8     -0.39      0.00
   -4    9    8      0.14      0.00
   -3    9    8      0.46      0.00
   -2    9    8     -0.20      0.00
   -1    9    8      0.52      0.00
    0    9    8     -0.38      0.00
    1    9    8      0.05      0.00
    2    9    8     -0.42      0.00
    3    9    8     -0.18      0.00
    4    9    8      0.46      0.00
    5    9    8     -0.08      0.00
    6    9    8     -0.24      0.00
    7    9    8      0.32      0.00
    8    9    8      0.14      0.00
    9    9    8     -0.07      0.00
   10    9    8      0.20      0.00
   11    9    8     -0.33      0.00
   12    9    8      0.03      0.00
   13    9    8     -0.32      0.00
   14    9    8     -0.53      0.00
   15    9    8      0.21      0.00
   16    9    8      0.31      0.00
  -11   10    8      0.41      0.00
  -10   10    8     -0.22      0.00
   -9   10    8      0.02      0.00
   -8   10    8     -0.32      0.00
   -7   10    8     -0.44      0.00
   -6   10    8      0.24      0.00
   -5   10    8      0.12      0.00
   -4   10    8      0.67      0.00
   -3   10    8     -0.67      0.00
   -2   10    8      0.00      0.00
   -1   10    8      0.36      0.00
    0   10    8     -0.51      0.00
    1   10    8     -0.44      0.00
    2   10    8     -0.56      0.00
    3   10    8     -0.02      0.00
    4   10    8      0.70      0.00
    5   10    8      0.57      0.00
    6   10    8     -0.04      0.00
    7   10    8      0.14      0.00
    8   10    8      0.14      0.00
    9   10    8     -0.11      0.00
   10   10    8     -0.54      0.00
   11   10    8      0.16      0.00
   12   10    8     -0.05      0.00
   13   10    8      0.11      0.00
   14   10    8      0.58      0.00
   15   10    8     -0.01      0.00
   16   10    8      0.30      0.00
  -10   11    8      0.06      0.00
   -9   11    8      0.29      0.00
   -8   11    8      0.13      0.00
   -7   11    8      0.04      0.00
   -6   11    8     -0.08      0.00
   -5   11    8      0.15      0.00
   -4   11    8     -0.25      0.00
   -3   11    8      0.07      0.00
   -2   11    8     -0.16      0.00
   -1   11    8      0.13      0.00
    0   11    8     -0.11      0.00
    1   11    8      0.35      0.00
    2   11    8      0.78      0.00
    3   11    8      0.00      0.00
    4   11    8     -0.12      0.00
    5   11    8     -0.46      0.00
    6   11    8      0.05      0.00
    7   11    8     -0.10      0.00
    8   11    8     -0.45      0.00
    9   11    8     -0.32      0.00
   10   11    8      0.73      0.00
   11   11    8      0.28      0.00
   12   11    8      0.68      0.00
   13   11    8     -0.82      0.00
   14   11    8      0.18      0.00
   15   11    8     -0.16      0.00
   16   11    8     -0.38      0.00
   -9   12    8     -0.11      0.00
   -8   12    8     -0.05      0.00
   -7   12    8      0.16      0.00
   -6   12    8     -0.01      0.00
   -5   12    8      0.37      0.00
   -4   12    8     -0.02      0.00
   -3   12    8     -0.48      0.00
   -2   12    8     -0.07      0.00
   -1   12    8      0.20      0.00
    0   12    8      0.71      0.00
    1   12    8      0.01      0.00
    2   12    8     -1.46      0.00
    3   12    8      0.42      0.00
    4   12    8      0.39      0.00
    5   12    8     -0.24      0.00
    6   12    8     -0.58      0.00
    7   12    8      0.10      0.00
    8   12    8      0.23      0.00
    9   12    8      0.06      0.00
   10   12    8     -0.14      0.00
   11   12    8      0.19      0.00
   12   12    8     -1.09      0.00
   13   12    8      0.58      0.00
   14   12    8     -0.03      0.00
   15   12    8     -0.04      0.00
   -8   13    8      0.01      0.00
   -7   13    8     -0.18      0.00
   -6   13    8      0.04      0.00
   -5   13    8      0.01      0.00
   -4   13    8     -0.06      0.00
   -3   13    8      0.14      0.00
   -2   13    8      0.80      0.00
   -1   13    8     -0.30      0.00
    0   13    8     -0.64      0.00
    1   13    8     -0.68      0.00
    2   13    8      1.03      0.00
    3   13    8      0.00      0.00
    4   13    8     -0.30      0.00
    5   13    8     -0.37      0.00
    6   13    8      0.29      0.00
    7   13    8      0.41      0.00
    8   13    8     -0.39      0.00
    9   13    8      0.56      0.00
   10   13    8      0.18      0.00
   11   13    8     -0.30      0.00
   12   13    8      0.00      0.00
   13   13    8     -0.09      0.00
   14   13    8      0.31      0.00
   15   13    8      0.09      0.00
   -7   14    8      0.03      0.00
   -6   14    8     -0.04      0.00
   -5   14    8      0.25      0.00
   -4   14    8     -0.64      0.00
   -3   14    8     -0.02      0.00
   -2   14    8     -0.33      0.00
   -1   14    8      0.06      0.00
    0   14    8      0.16      0.00
    1   14    8      0.02      0.00
    2   14    8     -0.08      0.00
    3   14    8      0.47      0.00
    4   14    8      0.10      0.00
    5   14    8     -0.05      0.00
    6   14    8      0.61      0.00
    7   14    8     -0.25      0.00
    8   14    8      0.20      0.00
    9   14    8     -0.37      0.00
   10   14    8      0.24      0.00
   11   14    8     -0.49      0.00
   12   14    8      0.14      0.00
   13   14    8      0.11      0.00
   14   14    8     -0.48      0.00
   -6   15    8      0.10      0.00
   -5   15    8     -0.32      0.00
   -4   15    8      0.20      0.00
   -3   15    8      0.30      0.00
   -2   15    8      0.07      0.00
   -1   15    8      0.14      0.00
    0   15    8     -0.04      0.00
    1   15    8      0.44      0.00
    2   15    8     -0.08      0.00
    3   15    8     -0.11      0.00
    4   15    8     -0.46      0.00
    5   15    8      0.25      0.00
    6   15    8     -0.21      0.00
    7   15    8     -0.28      0.00
    8   15    8     -0.18      0.00
    9   15    8      0.27      0.00
   10   15    8     -0.47      0.00
   11   15    8      0.12      0.00
   12   15    8      0.25      0.00
   13   15    8      0.30      0.00
   -4   16    8      0.08      0.00
   -3   16    8      0.01      0.00
   -2   16    8      0.08      0.00
   -1   16    8     -0.34      0.00
    0   16    8     -0.09      0.00
    1   16    8     -0.12      0.00
    2   16    8      0.06      0.00
    3   16    8     -0.17      0.00
    4   16    8     -0.11      0.00
    5   16    8     -0.05      0.00
    6   16    8     -0.07      0.00
    7   16    8      0.08      0.00
    8   16    8      0.54      0.00
    9   16    8      0.14      0.00
   10   16    8     -0.36      0.00
   11   16    8      0.31      0.00
   12   16    8     -0.18      0.00
   -2   17    8     -0.27      0.00
   -1   17    8      0.38      0.00
    0   17    8     -0.08      0.00
    1   17    8     -0.18      0.00
    2   17    8      0.00      0.00
    3   17    8      0.22      0.00
    4   17    8      0.08      0.00
    5   17    8      0.01      0.00
    6   17    8      0.15      0.00
    7   17    8     -0.02      0.00
    8   17    8     -0.22      0.00
    9   17    8     -0.51      0.00
   10   17    8      0.38      0.00
    1   18    8      0.21      0.00
    2   18    8      0.17      0.00
    3   18    8     -0.19      0.00
    4   18    8      0.02      0.00
    5   18    8      0.31      0.00
    6   18    8     -0.29      0.00
    7   18    8      0.35      0.00
    8   18    8     -0.18      0.00
   -7  -13    9     -0.15      0.00
   -6  -13    9     -0.09      0.00
   -5  -13    9     -0.11      0.00
   -4  -13    9     -0.34      0.00
   -3  -13    9     -0.26      0.00
   -2  -13    9      0.17      0.00
   -1  -13    9     -0.29      0.00
    0  -13    9      0.03      0.00
   -9  -12    9      0.28      0.00
   -8  -12    9      0.14      0.00
   -7  -12    9      0.06      0.00
   -6  -12    9      0.11      0.00
   -5  -12    9     -0.08      0.00
   -4  -12    9     -0.07      0.00
   -3  -12    9      0.17      0.00
   -2  -12    9     -0.37      0.00
   -1  -12    9      0.32      0.00
    0  -12    9      0.20      0.00
    1  -12    9      0.16      0.00
    2  -12    9      0.07      0.00
    3  -12    9     -0.16      0.00
  -11  -11    9     -0.34      0.00
  -10  -11    9      0.33      0.00
   -9  -11    9     -0.28      0.00
   -8  -11    9     -0.09      0.00
   -7  -11    9      0.13      0.00
   -6  -11    9     -0.07      0.00
   -5  -11    9     -0.05      0.00
   -4  -11    9      0.11      0.00
   -3  -11    9      0.01      0.00
   -2  -11    9      0.25      0.00
   -1  -11    9      0.00      0.00
    0  -11    9     -0.33      0.00
    1  -11    9     -0.17      0.00
    2  -11    9     -0.41      0.00
    3  -11    9     -0.19      0.00
    4  -11    9      0.08      0.00
    5  -11    9      0.45      0.00
  -12  -10    9     -0.05      0.00
  -11  -10    9      0.05      0.00
  -10  -10    9     -0.27      0.00
   -9  -10    9      0.34      0.00
   -8  -10    9      0.32      0.00
   -7  -10    9     -0.27      0.00
   -6  -10    9     -0.40      0.00
   -5  -10    9      0.26      0.00
   -4  -10    9      0.26      0.00
   -3  -10    9      0.50      0.00
   -2  -10    9      0.18      0.00
   -1  -10    9     -0.12      0.00
    0  -10    9     -0.01      0.00
    1  -10    9      0.47      0.00
    2  -10    9      0.09      0.00
    3  -10    9      0.34      0.00
    4  -10    9      0.13      0.00
    5  -10    9     -0.35      0.00
    6  -10    9     -0.26      0.00
    7  -10    9     -0.26      0.00
  -13   -9    9     -0.10      0.00
  -12   -9    9      0.07      0.00
  -11   -9    9      0.12      0.00
  -10   -9    9     -0.07      0.00
   -9   -9    9      0.02      0.00
   -8   -9    9     -0.14      0.00
   -7   -9    9      0.11      0.00
   -6   -9    9      0.14      0.00
   -5   -9    9     -0.49      0.00
   -4   -9    9     -0.13      0.00
   -3   -9    9     -0.42      0.00
   -2   -9    9     -0.68      0.00
   -1   -9    9     -0.03      0.00
    0   -9    9      0.31      0.00
    1   -9    9     -0.18      0.00
    2   -9    9     -0.21      0.00
    3   -9    9     -0.06      0.00
    4   -9    9     -0.12      0.00
    5   -9    9      0.36      0.00
    6   -9    9     -0.08      0.00
    7   -9    9      0.26      0.00
    8   -9    9     -0.04      0.00
  -13   -8    9      0.16      0.00
  -12   -8    9      0.28      0.00
  -11   -8    9     -0.18      0.00
  -10   -8    9      0.16      0.00
   -9   -8    9      0.17      0.00
   -8   -8    9      0.17      0.00
   -7   -8    9     -0.56      0.00
   -6   -8    9      0.45      0.00
   -5   -8    9      0.56      0.00
   -4   -8    9      0.80      0.00
   -3   -8    9     -0.42      0.00
   -2   -8    9      0.11      0.00
   -1   -8    9     -0.20      0.00
    0   -8    9      0.04      0.00
    1   -8    9     -0.30      0.00
    2   -8    9      0.30      0.00
    3   -8    9     -0.40      0.00
    4   -8    9      0.32      0.00
    5   -8    9     -0.16      0.00
    6   -8    9     -0.31      0.00
    7   -8    9      0.35      0.00
    8   -8    9     -0.10      0.00
    9   -8    9      0.30      0.00
  -14   -7    9      0.09      0.00
  -13   -7    9      0.15      0.00
  -12   -7    9     -0.31      0.00
  -11   -7    9     -0.42      0.00
  -10   -7    9     -0.02      0.00
   -9   -7    9      0.29      0.00
   -8   -7    9     -0.79      0.00
   -7   -7    9      0.15      0.00
   -6   -7    9     -0.66      0.00
   -5   -7    9      0.08      0.00
   -4   -7    9     -0.64      0.00
   -3   -7    9      0.05      0.00
   -2   -7    9      0.12      0.00
   -1   -7    9      0.40      0.00
    0   -7    9      0.35      0.00
    1   -7    9      0.02      0.00
    2   -7    9     -0.08      0.00
    3   -7    9      0.36      0.00
    4   -7    9      0.36      0.00
    5   -7    9     -0.48      0.00
    6   -7    9      0.43      0.00
    7   -7    9     -0.51      0.00
    8   -7    9      0.36      0.00
    9   -7    9     -0.53      0.00
   10   -7    9      0.17      0.00
  -14   -6    9     -0.13      0.00
  -13   -6    9     -0.44      0.00
  -12   -6    9      0.13      0.00
  -11   -6    9      0.44      0.00
  -10   -6    9      0.22      0.00
   -9   -6    9     -0.33      0.00
   -8   -6    9      0.31      0.00
   -7   -6    9      0.83      0.00
   -6   -6    9      0.46      0.00
   -5   -6    9      0.05      0.00
   -4   -6    9     -0.09      0.00
   -3   -6    9     -0.18      0.00
   -2   -6    9      0.11      0.00
   -1   -6    9      0.25      0.00
    0   -6    9     -0.23      0.00
    1   -6    9     -0.17      0.00
    2   -6    9     -0.22      0.00
    3   -6    9     -0.21      0.00
    4   -6    9     -0.50      0.00
    5   -6    9     -0.04      0.00
    6   -6    9     -0.21      0.00
    7   -6    9      0.48      0.00
    8   -6    9     -0.31      0.00
    9   -6    9      0.39      0.00
   10   -6    9     -0.33      0.00
   11   -6    9      0.10      0.00
  -15   -5    9     -0.35      0.00
  -14   -5    9      0.07      0.00
  -13   -5    9      0.67      0.00
  -12   -5    9      0.17      0.00
  -11   -5    9     -0.78      0.00
  -10   -5    9      0.37      0.00
   -9   -5    9      0.10      0.00
   -8   -5    9      0.13      0.00
   -7   -5    9     -1.29      0.00
   -6   -5    9     -0.03      0.00
   -5   -5    9      0.01      0.00
   -4   -5    9     -0.17      0.00
   -3   -5    9     -0.07      0.00
   -2   -5    9      0.09      0.00
   -1   -5    9      0.06      0.00
    0   -5    9      0.01      0.00
    1   -5    9      0.24      0.00
    2   -5    9     -0.10      0.00
    3   -5    9      0.30      0.00
    4   -5    9      0.36      0.00
    5   -5    9      0.01      0.00
    6   -5    9      0.84      0.00
    7   -5    9     -0.28      0.00
    8   -5    9      0.08      0.00
    9   -5    9     -0.13      0.00
   10   -5    9     -0.05      0.00
   11   -5    9      0.35      0.00
   12   -5    9     -0.39      0.00
  -15   -4    9     -0.29      0.00
  -14   -4    9      0.05      0.00
  -13   -4    9     -0.25      0.00
  -12   -4    9     -0.69      0.00
  -11   -4    9      0.87      0.00
  -10   -4    9     -0.51      0.00
   -9   -4    9     -0.35      0.00
   -8   -4    9     -0.95      0.00
   -7   -4    9      1.06      0.00
   -6   -4    9      0.05      0.00
   -5   -4    9      0.09      0.00
   -4   -4    9      0.19      0.00
   -3   -4    9     -0.01      0.00
   -2   -4    9      0.02      0.00
   -1   -4    9     -0.18      0.00
    0   -4    9     -0.83      0.00
    1   -4    9     -0.15      0.00
    2   -4    9     -0.20      0.00
    3   -4    9      0.27      0.00
    4   -4    9      0.47      0.00
    5   -4    9     -0.15      0.00
    6   -4    9     -0.95      0.00
    7   -4    9      0.07      0.00
    8   -4    9     -0.16      0.00
    9   -4    9     -0.04      0.00
   10   -4    9      0.34      0.00
   11   -4    9     -0.24      0.00
   12   -4    9      0.30      0.00
   13   -4    9     -0.49      0.00
  -15   -3    9      0.64      0.00
  -14   -3    9     -0.02      0.00
  -13   -3    9     -0.15      0.00
  -12   -3    9      0.39      0.00
  -11   -3    9     -0.47      0.00
  -10   -3    9      1.16      0.00
   -9   -3    9      0.24      0.00
   -8   -3    9      1.44      0.00
   -7   -3    9      0.35      0.00
   -6   -3    9     -0.68      0.00
   -5   -3    9      0.02      0.00
   -4   -3    9     -0.30      0.00
   -3   -3    9      0.36      0.00
   -2   -3    9      0.65      0.00
   -1   -3    9      0.20      0.00
    0   -3    9      0.99      0.00
    1   -3    9     -0.44      0.00
    2   -3    9      0.20      0.00
    3   -3    9      0.57      0.00
    4   -3    9     -1.32      0.00
    5   -3    9     -0.11      0.00
    6   -3    9      0.62      0.00
    7   -3    9      0.07      0.00
    8   -3    9      0.03      0.00
    9   -3    9      0.06      0.00
   10   -3    9     -0.12      0.00
   11   -3    9      0.13      0.00
   12   -3    9     -0.47      0.00
   13   -3    9      0.38      0.00
  -15   -2    9     -0.15      0.00
  -14   -2    9     -0.12      0.00
  -13   -2    9      0.34      0.00
  -12   -2    9     -0.08      0.00
  -11   -2    9      0.31      0.00
  -10   -2    9     -0.95      0.00
   -9   -2    9     -0.85      0.00
   -8   -2    9     -0.60      0.00
   -7   -2    9     -2.02      0.00
   -6   -2    9      1.30      0.00
   -5   -2    9      0.76      0.00
   -4   -2    9     -0.60      0.00
   -3   -2    9     -0.17      0.00
   -2   -2    9     -0.70      0.00
   -1   -2    9     -0.72      0.00
    0   -2    9     -0.57      0.00
    1   -2    9      0.25      0.00
    2   -2    9      0.47      0.00
    3   -2    9     -0.36      0.00
    4   -2    9      0.16      0.00
    5   -2    9      0.01      0.00
    6   -2    9     -0.19      0.00
    7   -2    9      0.15      0.00
    8   -2    9     -0.26      0.00
    9   -2    9     -0.15      0.00
   10   -2    9      0.19      0.00
   11   -2    9     -0.30      0.00
   12   -2    9      0.07      0.00
   13   -2    9      0.31      0.00
   14   -2    9     -0.09      0.00
  -15   -1    9     -0.23      0.00
  -14   -1    9      0.24      0.00
  -13   -1    9     -0.27      0.00
  -12   -1    9     -0.04      0.00
  -11   -1    9      0.22      0.00
  -10   -1    9      0.05      0.00
   -9   -1    9      0.35      0.00
   -8   -1    9     -0.15      0.00
   -7   -1    9      1.60      0.00
   -6   -1    9     -0.05      0.00
   -5   -1    9     -1.50      0.00
   -4   -1    9     -0.25      0.00
   -3   -1    9      0.54      0.00
   -2   -1    9      0.08      0.00
   -1   -1    9      0.38      0.00
    0   -1    9      0.16      0.00
    1   -1    9     -0.11      0.00
    2   -1    9      0.26      0.00
    3   -1    9      0.26      0.00
    4   -1    9     -0.23      0.00
    5   -1    9      0.32      0.00
    6   -1    9      0.73      0.00
    7   -1    9     -0.75      0.00
    8   -1    9      0.48      0.00
    9   -1    9      0.61      0.00
   10   -1    9      0.00      0.00
   11   -1    9     -0.15      0.00
   12   -1    9      0.48      0.00
   13   -1    9     -0.45      0.00
   14   -1    9     -0.11      0.00
   15   -1    9      0.23      0.00
  -15    0    9     -0.03      0.00
  -14    0    9     -0.68      0.00
  -13    0    9      0.28      0.00
  -12    0    9     -0.29      0.00
  -11    0    9      0.07      0.00
  -10    0    9     -0.13      0.00
   -9    0    9      0.17      0.00
   -8    0    9      0.62      0.00
   -7    0    9     -0.24      0.00
   -6    0    9     -0.10      0.00
   -5    0    9     -0.14      0.00
   -4    0    9      0.71      0.00
   -3    0    9      0.21      0.00
   -2    0    9      0.10      0.00
   -1    0    9     -0.05      0.00
    0    0    9      0.90      0.00
    1    0    9     -0.21      0.00
    2    0    9     -0.17      0.00
    3    0    9     -1.02      0.00
    4    0    9      0.27      0.00
    5    0    9      0.03      0.00
    6    0    9     -0.14      0.00
    7    0    9      0.33      0.00
    8    0    9      0.02      0.00
    9    0    9     -0.56      0.00
   10    0    9     -0.16      0.00
   11    0    9     -0.07      0.00
   12    0    9     -0.10      0.00
   13    0    9      0.02      0.00
   14    0    9      0.27      0.00
   15    0    9     -0.31      0.00
  -15    1    9      0.12      0.00
  -14    1    9      0.79      0.00
  -13    1    9      0.31      0.00
  -12    1    9      0.31      0.00
  -11    1    9     -0.19      0.00
  -10    1    9     -0.48      0.00
   -9    1    9      0.55      0.00
   -8    1    9     -0.45      0.00
   -7    1    9     -0.01      0.00
   -6    1    9     -0.06      0.00
   -5    1    9      0.00      0.00
   -4    1    9      1.22      0.00
   -3    1    9     -0.07      0.00
   -2    1    9     -0.12      0.00
   -1    1    9      0.74      0.00
    0    1    9     -1.61      0.00
    1    1    9     -0.22      0.00
    2    1    9      0.09      0.00
    3    1    9      0.53      0.00
    4    1    9     -0.30      0.00
    5    1    9     -0.27      0.00
    6    1    9     -0.37      0.00
    7    1    9     -0.48      0.00
    8    1    9     -0.04      0.00
    9    1    9      0.03      0.00
   10    1    9     -0.51      0.00
   11    1    9      0.15      0.00
   12    1    9      0.33      0.00
   13    1    9      0.00      0.00
   14    1    9      0.01      0.00
   15    1    9     -0.20      0.00
  -15    2    9     -0.38      0.00
  -14    2    9      0.11      0.00
  -13    2    9     -0.59      0.00
  -12    2    9     -0.31      0.00
  -11    2    9      0.16      0.00
  -10    2    9      0.53      0.00
   -9    2    9     -0.30      0.00
   -8    2    9     -0.50      0.00
   -7    2    9      0.50      0.00
   -6    2    9     -0.09      0.00
   -5    2    9     -0.23      0.00
   -4    2    9     -1.42      0.00
   -3    2    9     -0.97      0.00
   -2    2    9     -0.97      0.00
   -1    2    9     -0.25      0.00
    0    2    9     -0.10      0.00
    1    2    9      0.65      0.00
    2    2    9      0.16      0.00
    3    2    9      0.01      0.00
    4    2    9      0.08      0.00
    5    2    9      1.19      0.00
    6    2    9     -0.08      0.00
    7    2    9      0.53      0.00
    8    2    9     -0.21      0.00
    9    2    9     -0.06      0.00
   10    2    9      0.62      0.00
   11    2    9      0.43      0.00
   12    2    9     -0.43      0.00
   13    2    9      0.12      0.00
   14    2    9     -0.28      0.00
   15    2    9      0.36      0.00
   16    2    9      0.12      0.00
  -15    3    9      0.36      0.00
  -14    3    9      0.09      0.00
  -13    3    9     -0.11      0.00
  -12    3    9      0.30      0.00
  -11    3    9     -0.07      0.00
  -10    3    9     -0.45      0.00
   -9    3    9      0.00      0.00
   -8    3    9      0.52      0.00
   -7    3    9     -0.37      0.00
   -6    3    9     -1.26      0.00
   -5    3    9      0.48      0.00
   -4    3    9      1.51      0.00
   -3    3    9      0.92      0.00
   -2    3    9      1.01      0.00
   -1    3    9      0.19      0.00
    0    3    9      0.42      0.00
    1    3    9      0.12      0.00
    2    3    9      0.44      0.00
    3    3    9      0.05      0.00
    4    3    9      0.25      0.00
    5    3    9     -0.69      0.00
    6    3    9     -0.44      0.00
    7    3    9      0.33      0.00
    8    3    9      0.13      0.00
    9    3    9      0.38      0.00
   10    3    9     -0.19      0.00
   11    3    9      0.15      0.00
   12    3    9     -0.09      0.00
   13    3    9     -0.15      0.00
   14    3    9     -0.10      0.00
   15    3    9     -0.12      0.00
   16    3    9      0.20      0.00
  -14    4    9     -0.35      0.00
  -13    4    9     -0.15      0.00
  -12    4    9      0.23      0.00
  -11    4    9     -0.49      0.00
  -10    4    9      0.53      0.00
   -9    4    9      0.19      0.00
   -8    4    9     -0.03      0.00
   -7    4    9      0.36      0.00
   -6    4    9      0.62      0.00
   -5    4    9      1.13      0.00
   -4    4    9     -0.82      0.00
   -3    4    9     -1.01      0.00
   -2    4    9      0.71      0.00
   -1    4    9     -0.39      0.00
    0    4    9     -0.24      0.00
    1    4    9     -0.22      0.00
    2    4    9     -0.47      0.00
    3    4    9     -0.27      0.00
    4    4    9     -1.13      0.00
    5    4    9     -0.46      0.00
    6    4    9      0.75      0.00
    7    4    9     -0.57      0.00
    8    4    9     -0.15      0.00
    9    4    9     -0.36      0.00
   10    4    9      0.32      0.00
   11    4    9     -0.88      0.00
   12    4    9      0.22      0.00
   13    4    9      0.07      0.00
   14    4    9      0.32      0.00
   15    4    9     -0.20      0.00
   16    4    9     -0.20      0.00
  -14    5    9      0.21      0.00
  -13    5    9      0.14      0.00
  -12    5    9     -0.06      0.00
  -11    5    9      0.15      0.00
  -10    5    9      0.32      0.00
   -9    5    9     -0.39      0.00
   -8    5    9     -0.13      0.00
   -7    5    9     -0.26      0.00
   -6    5    9      0.35      0.00
   -5    5    9     -0.55      0.00
   -4    5    9     -0.75      0.00
   -3    5    9     -1.11      0.00
   -2    5    9     -0.11      0.00
   -1    5    9     -0.61      0.00
    0    5    9     -0.31      0.00
    1    5    9      0.52      0.00
    2    5    9      0.12      0.00
    3    5    9     -0.73      0.00
    4    5    9      0.36      0.00
    5    5    9      1.60      0.00
    6    5    9      0.01      0.00
    7    5    9      0.03      0.00
    8    5    9     -0.17      0.00
    9    5    9      0.60      0.00
   10    5    9     -0.51      0.00
   11    5    9      0.51      0.00
   12    5    9     -0.25      0.00
   13    5    9     -0.13      0.00
   14    5    9     -0.32      0.00
   15    5    9      0.64      0.00
   16    5    9      0.53      0.00
  -13    6    9      0.31      0.00
  -12    6    9     -0.18      0.00
  -11    6    9      0.07      0.00
  -10    6    9     -0.31      0.00
   -9    6    9     -0.13      0.00
   -8    6    9      0.39      0.00
   -7    6    9     -0.58      0.00
   -6    6    9     -0.25      0.00
   -5    6    9     -0.26      0.00
   -4    6    9     -0.01      0.00
   -3    6    9      3.29      0.00
   -2    6    9      0.58      0.00
   -1    6    9      0.32      0.00
    0    6    9      0.35      0.00
    1    6    9      0.70      0.00
    2    6    9      0.14      0.00
    3    6    9      0.14      0.00
    4    6    9      1.47      0.00
    5    6    9     -0.70      0.00
    6    6    9     -0.82      0.00
    7    6    9     -0.12      0.00
    8    6    9      0.36      0.00
    9    6    9     -0.17      0.00
   10    6    9     -0.41      0.00
   11    6    9      0.07      0.00
   12    6    9      0.23      0.00
   13    6    9      0.41      0.00
   14    6    9      0.28      0.00
   15    6    9     -0.33      0.00
   16    6    9     -0.70      0.00
  -13    7    9     -0.41      0.00
  -12    7    9      0.11      0.00
  -11    7    9      0.28      0.00
  -10    7    9     -0.04      0.00
   -9    7    9      0.12      0.00
   -8    7    9     -0.46      0.00
   -7    7    9      0.36      0.00
   -6    7    9      0.79      0.00
   -5    7    9     -0.64      0.00
   -4    7    9      0.39      0.00
   -3    7    9     -0.98      0.00
   -2    7    9     -1.71      0.00
   -1    7    9     -1.15      0.00
    0    7    9     -0.10      0.00
    1    7    9     -1.05      0.00
    2    7    9     -0.29      0.00
    3    7    9     -0.21      0.00
    4    7    9     -0.53      0.00
    5    7    9     -0.16      0.00
    6    7    9      0.39      0.00
    7    7    9      0.13      0.00
    8    7    9      0.12      0.00
    9    7    9     -0.08      0.00
   10    7    9      0.51      0.00
   11    7    9      0.25      0.00
   12    7    9     -0.15      0.00
   13    7    9     -0.30      0.00
   14    7    9     -0.21      0.00
   15    7    9      0.08      0.00
   16    7    9     -0.02      0.00
  -12    8    9     -0.15      0.00
  -11    8    9     -0.22      0.00
  -10    8    9     -0.10      0.00
   -9    8    9     -0.11      0.00
   -8    8    9      0.61      0.00
   -7    8    9      0.15      0.00
   -6    8    9     -0.41      0.00
   -5    8    9      0.69      0.00
   -4    8    9      0.34      0.00
   -3    8    9     -0.57      0.00
   -2    8    9      0.31      0.00
   -1    8    9      0.63      0.00
    0    8    9      1.67      0.00
    1    8    9      1.02      0.00
    2    8    9     -0.28      0.00
    3    8    9     -0.12      0.00
    4    8    9     -0.13      0.00
    5    8    9     -0.18      0.00
    6    8    9     -0.20      0.00
    7    8    9     -0.36      0.00
    8    8    9      0.26      0.00
    9    8    9     -0.44      0.00
   10    8    9     -0.14      0.00
   11    8    9     -0.08      0.00
   12    8    9      0.05      0.00
   13    8    9      0.15      0.00
   14    8    9     -0.08      0.00
   15    8    9      0.06      0.00
   16    8    9     -0.22      0.00
  -12    9    9      0.18      0.00
  -11    9    9     -0.12      0.00
  -10    9    9      0.10      0.00
   -9    9    9      0.10      0.00
   -8    9    9     -0.18      0.00
   -7    9    9      0.23      0.00
   -6    9    9     -0.59      0.00
   -5    9    9     -0.65      0.00
   -4    9    9      0.04      0.00
   -3    9    9      0.39      0.00
   -2    9    9     -0.19      0.00
   -1    9    9      0.45      0.00
    0    9    9     -0.80      0.00
    1    9    9     -0.82      0.00
    2    9    9     -0.32      0.00
    3    9    9      0.31      0.00
    4    9    9      0.27      0.00
    5    9    9      0.21      0.00
    6    9    9     -0.07      0.00
    7    9    9      0.52      0.00
    8    9    9      0.04      0.00
    9    9    9      0.00      0.00
   10    9    9      0.42      0.00
   11    9    9     -0.44      0.00
   12    9    9     -0.08      0.00
   13    9    9     -0.14      0.00
   14    9    9     -0.15      0.00
   15    9    9      0.03      0.00
   16    9    9      0.41      0.00
  -11   10    9      0.22      0.00
  -10   10    9     -0.05      0.00
   -9   10    9      0.22      0.00
   -8   10    9     -0.34      0.00
   -7   10    9     -0.54      0.00
   -6   10    9      0.20      0.00
   -5   10    9      0.58      0.00
   -4   10    9      0.49      0.00
   -3   10    9     -0.81      0.00
   -2   10    9      0.23      0.00
   -1   10    9      0.37      0.00
    0   10    9     -0.33      0.00
    1   10    9     -0.02      0.00
    2   10    9     -0.34      0.00
    3   10    9      0.12      0.00
    4   10    9      0.61      0.00
    5   10    9      0.17      0.00
    6   10    9      0.14      0.00
    7   10    9      0.12      0.00
    8   10    9     -0.24      0.00
    9   10    9      0.04      0.00
   10   10    9     -0.42      0.00
   11   10    9      0.21      0.00
   12   10    9      0.24      0.00
   13   10    9     -0.09      0.00
   14   10    9      0.50      0.00
   15   10    9     -0.01      0.00
   16   10    9      0.07      0.00
  -10   11    9     -0.05      0.00
   -9   11    9      0.02      0.00
   -8   11    9      0.21      0.00
   -7   11    9      0.17      0.00
   -6   11    9      0.09      0.00
   -5   11    9      0.10      0.00
   -4   11    9     -0.65      0.00
   -3   11    9      0.22      0.00
   -2   11    9      0.01      0.00
   -1   11    9     -0.17      0.00
    0   11    9      0.05      0.00
    1   11    9      0.29      0.00
    2   11    9      0.54      0.00
    3   11    9      0.09      0.00
    4   11    9     -0.20      0.00
    5   11    9     -0.43      0.00
    6   11    9     -0.25      0.00
    7   11    9     -0.34      0.00
    8   11    9     -0.29      0.00
    9   11    9     -0.16      0.00
   10   11    9      0.35      0.00
   11   11    9      0.18      0.00
   12   11    9      0.50      0.00
   13   11    9     -0.47      0.00
   14   11    9     -0.09      0.00
   15   11    9     -0.23      0.00
   16   11    9     -0.26      0.00
   -9   12    9     -0.16      0.00
   -8   12    9     -0.09      0.00
   -7   12    9      0.17      0.00
   -6   12    9      0.01      0.00
   -5   12    9      0.18      0.00
   -4   12    9      0.01      0.00
   -3   12    9     -0.14      0.00
   -2   12    9      0.04      0.00
   -1   12    9      0.03      0.00
    0   12    9      0.31      0.00
    1   12    9     -0.50      0.00
    2   12    9     -0.76      0.00
    3   12    9      0.61      0.00
    4   12    9     -0.09      0.00
    5   12    9     -0.47      0.00
    6   12    9     -0.36      0.00
    7   12    9      0.28      0.00
    8   12    9      0.38      0.00
    9   12    9      0.28      0.00
   10   12    9      0.06      0.00
   11   12    9      0.20      0.00
   12   12    9     -1.24      0.00
   13   12    9      0.30      0.00
   14   12    9      0.33      0.00
   15   12    9      0.03      0.00
   -8   13    9      0.01      0.00
   -7   13    9     -0.35      0.00
   -6   13    9      0.09      0.00
   -5   13    9      0.03      0.00
   -4   13    9     -0.24      0.00
   -3   13    9      0.23      0.00
   -2   13    9      0.38      0.00
   -1   13    9     -0.08      0.00
    0   13    9     -0.27      0.00
    1   13    9     -0.01      0.00
    2   13    9      0.72      0.00
    3   13    9     -0.34      0.00
    4   13    9     -0.11      0.00
    5   13    9     -0.03      0.00
    6   13    9      0.60      0.00
    7   13    9      0.38      0.00
    8   13    9     -0.35      0.00
    9   13    9      0.41      0.00
   10   13    9     -0.20      0.00
   11   13    9     -0.44      0.00
   12   13    9      0.30      0.00
   13   13    9      0.27      0.00
   14   13    9     -0.12      0.00
   15   13    9      0.08      0.00
   -7   14    9      0.28      0.00
   -6   14    9     -0.01      0.00
   -5   14    9     -0.20      0.00
   -4   14    9     -0.31      0.00
   -3   14    9      0.05      0.00
   -2   14    9     -0.09      0.00
   -1   14    9     -0.06      0.00
    0   14    9     -0.21      0.00
    1   14    9     -0.21      0.00
    2   14    9      0.16      0.00
    3   14    9      0.59      0.00
    4   14    9     -0.36      0.00
    5   14    9      0.12      0.00
    6   14    9      0.39      0.00
    7   14    9     -0.34      0.00
    8   14    9      0.23      0.00
    9   14    9     -0.57      0.00
   10   14    9      0.03      0.00
   11   14    9     -0.30      0.00
   12   14    9      0.25      0.00
   13   14    9      0.04      0.00
   14   14    9     -0.31      0.00
   -6   15    9      0.13      0.00
   -5   15    9     -0.16      0.00
   -4   15    9      0.32      0.00
   -3   15    9      0.22      0.00
   -2   15    9     -0.16      0.00
   -1   15    9      0.02      0.00
    0   15    9      0.24      0.00
    1   15    9      0.53      0.00
    2   15    9     -0.28      0.00
    3   15    9     -0.43      0.00
    4   15    9     -0.10      0.00
    5   15    9      0.23      0.00
    6   15    9     -0.34      0.00
    7   15    9     -0.23      0.00
    8   15    9     -0.06      0.00
    9   15    9      0.18      0.00
   10   15    9     -0.35      0.00
   11   15    9      0.57      0.00
   12   15    9      0.13      0.00
   13   15    9      0.10      0.00
   -4   16    9      0.24      0.00
   -3   16    9     -0.05      0.00
   -2   16    9      0.06      0.00
   -1   16    9     -0.18      0.00
    0   16    9     -0.18      0.00
    1   16    9     -0.09      0.00
    2   16    9      0.22      0.00
    3   16    9     -0.10      0.00
    4   16    9     -0.15      0.00
    5   16    9      0.00      0.00
    6   16    9      0.03      0.00
    7   16    9      0.16      0.00
    8   16    9      0.27      0.00
    9   16    9     -0.06      0.00
   10   16    9      0.10      0.00
   11   16    9      0.16      0.00
   12   16    9     -0.36      0.00
   -2   17    9     -0.13      0.00
   -1   17    9      0.27      0.00
    0   17    9      0.04      0.00
    1   17    9     -0.27      0.00
    2   17    9     -0.05      0.00
    3   17    9      0.22      0.00
    4   17    9      0.20      0.00
    5   17    9      0.01      0.00
    6   17    9     -0.03      0.00
    7   17    9      0.09      0.00
    8   17    9     -0.23      0.00
    9   17    9     -0.31      0.00
   10   17    9      0.26      0.00
    1   18    9      0.22      0.00
    2   18    9      0.18      0.00
    3   18    9     -0.38      0.00
    4   18    9     -0.02      0.00
    5   18    9      0.25      0.00
    6   18    9     -0.13      0.00
    7   18    9      0.23      0.00
    8   18    9     -0.27      0.00
   -8  -12   10     -0.03      0.00
   -7  -12   10      0.01      0.00
   -6  -12   10      0.32      0.00
   -5  -12   10      0.12      0.00
   -4  -12   10      0.03      0.00
   -3  -12   10      0.04      0.00
   -2  -12   10     -0.27      0.00
   -1  -12   10      0.49      0.00
    0  -12   10      0.12      0.00
    1  -12   10     -0.10      0.00
    2  -12   10      0.03      0.00
  -10  -11   10      0.25      0.00
   -9  -11   10     -0.32      0.00
   -8  -11   10      0.03      0.00
   -7  -11   10     -0.01      0.00
   -6  -11   10     -0.34      0.00
   -5  -11   10     -0.12      0.00
   -4  -11   10      0.21      0.00
   -3  -11   10      0.46      0.00
   -2  -11   10      0.40      0.00
   -1  -11   10     -0.29      0.00
    0  -11   10     -0.34      0.00
    1  -11   10      0.14      0.00
    2  -11   10     -0.40      0.00
    3  -11   10     -0.21      0.00
    4  -11   10      0.15      0.00
  -11  -10   10      0.09      0.00
  -10  -10   10     -0.05      0.00
   -9  -10   10      0.37      0.00
   -8  -10   10      0.11      0.00
   -7  -10   10     -0.07      0.00
   -6  -10   10      0.05      0.00
   -5  -10   10      0.14      0.00
   -4  -10   10      0.13      0.00
   -3  -10   10     -0.10      0.00
   -2  -10   10     -0.32      0.00
   -1  -10   10      0.08      0.00
    0  -10   10      0.09      0.00
    1  -10   10      0.08      0.00
    2  -10   10      0.29      0.00
    3  -10   10      0.36      0.00
    4  -10   10      0.06      0.00
    5  -10   10     -0.32      0.00
    6  -10   10     -0.39      0.00
  -12   -9   10      0.23      0.00
  -11   -9   10      0.17      0.00
  -10   -9   10     -0.21      0.00
   -9   -9   10     -0.05      0.00
   -8   -9   10     -0.20      0.00
   -7   -9   10      0.07      0.00
   -6   -9   10     -0.06      0.00
   -5   -9   10     -0.25      0.00
   -4   -9   10      0.16      0.00
   -3   -9   10     -0.66      0.00
   -2   -9   10     -0.43      0.00
   -1   -9   10     -0.04      0.00
    0   -9   10      0.18      0.00
    1   -9   10     -0.09      0.00
    2   -9   10     -0.21      0.00
    3   -9   10     -0.07      0.00
    4   -9   10      0.17      0.00
    5   -9   10      0.09      0.00
    6   -9   10      0.16      0.00
    7   -9   10      0.35      0.00
  -13   -8   10      0.00      0.00
  -12   -8   10     -0.08      0.00
  -11   -8   10     -0.25      0.00
  -10   -8   10      0.36      0.00
   -9   -8   10      0.14      0.00
   -8   -8   10      0.09      0.00
   -7   -8   10     -0.54      0.00
   -6   -8   10      0.38      0.00
   -5   -8   10      0.78      0.00
   -4   -8   10      0.14      0.00
   -3   -8   10     -0.13      0.00
   -2   -8   10      0.59      0.00
   -1   -8   10      0.03      0.00
    0   -8   10      0.06      0.00
    1   -8   10     -0.07      0.00
    2   -8   10      0.36      0.00
    3   -8   10     -0.54      0.00
    4   -8   10      0.00      0.00
    5   -8   10     -0.25      0.00
    6   -8   10     -0.01      0.00
    7   -8   10      0.10      0.00
    8   -8   10      0.30      0.00
    9   -8   10      0.00      0.00
  -13   -7   10      0.01      0.00
  -12   -7   10     -0.08      0.00
  -11   -7   10     -0.14      0.00
  -10   -7   10      0.02      0.00
   -9   -7   10     -0.08      0.00
   -8   -7   10     -0.81      0.00
   -7   -7   10      0.47      0.00
   -6   -7   10     -0.33      0.00
   -5   -7   10     -0.42      0.00
   -4   -7   10     -0.76      0.00
   -3   -7   10      0.07      0.00
   -2   -7   10      0.07      0.00
   -1   -7   10      0.38      0.00
    0   -7   10      0.06      0.00
    1   -7   10     -0.25      0.00
    2   -7   10     -0.44      0.00
    3   -7   10      0.87      0.00
    4   -7   10      0.28      0.00
    5   -7   10     -0.35      0.00
    6   -7   10      0.21      0.00
    7   -7   10     -0.52      0.00
    8   -7   10     -0.01      0.00
    9   -7   10     -0.34      0.00
   10   -7   10      0.24      0.00
  -14   -6   10      0.06      0.00
  -13   -6   10     -0.30      0.00
  -12   -6   10      0.19      0.00
  -11   -6   10      0.27      0.00
  -10   -6   10      0.01      0.00
   -9   -6   10     -0.08      0.00
   -8   -6   10      0.73      0.00
   -7   -6   10      0.45      0.00
   -6   -6   10      0.35      0.00
   -5   -6   10      0.17      0.00
   -4   -6   10      0.07      0.00
   -3   -6   10      0.07      0.00
   -2   -6   10      0.18      0.00
   -1   -6   10     -0.03      0.00
    0   -6   10     -0.18      0.00
    1   -6   10      0.17      0.00
    2   -6   10     -0.03      0.00
    3   -6   10     -0.61      0.00
    4   -6   10     -0.67      0.00
    5   -6   10      0.33      0.00
    6   -6   10      0.07      0.00
    7   -6   10      0.54      0.00
    8   -6   10     -0.12      0.00
    9   -6   10      0.30      0.00
   10   -6   10     -0.36      0.00
   11   -6   10      0.23      0.00
  -14   -5   10     -0.09      0.00
  -13   -5   10      0.59      0.00
  -12   -5   10      0.02      0.00
  -11   -5   10     -0.40      0.00
  -10   -5   10      0.46      0.00
   -9   -5   10     -0.53      0.00
   -8   -5   10     -0.50      0.00
   -7   -5   10     -0.58      0.00
   -6   -5   10     -0.06      0.00
   -5   -5   10     -0.14      0.00
   -4   -5   10     -0.12      0.00
   -3   -5   10      0.08      0.00
   -2   -5   10      0.02      0.00
   -1   -5   10     -0.18      0.00
    0   -5   10     -0.39      0.00
    1   -5   10      0.02      0.00
    2   -5   10      0.13      0.00
    3   -5   10      0.90      0.00
    4   -5   10      0.69      0.00
    5   -5   10     -0.28      0.00
    6   -5   10      0.26      0.00
    7   -5   10     -0.37      0.00
    8   -5   10      0.07      0.00
    9   -5   10     -0.05      0.00
   10   -5   10      0.10      0.00
   11   -5   10      0.03      0.00
   12   -5   10     -0.21      0.00
  -15   -4   10     -0.05      0.00
  -14   -4   10     -0.06      0.00
  -13   -4   10     -0.21      0.00
  -12   -4   10     -0.38      0.00
  -11   -4   10      0.64      0.00
  -10   -4   10     -0.80      0.00
   -9   -4   10      0.32      0.00
   -8   -4   10      0.47      0.00
   -7   -4   10      0.50      0.00
   -6   -4   10     -0.36      0.00
   -5   -4   10      0.09      0.00
   -4   -4   10      0.13      0.00
   -3   -4   10      0.02      0.00
   -2   -4   10      0.02      0.00
   -1   -4   10     -0.06      0.00
    0   -4   10     -0.17      0.00
    1   -4   10     -0.14      0.00
    2   -4   10     -0.18      0.00
    3   -4   10     -0.19      0.00
    4   -4   10     -0.22      0.00
    5   -4   10      0.01      0.00
    6   -4   10     -0.64      0.00
    7   -4   10      0.26      0.00
    8   -4   10     -0.22      0.00
    9   -4   10     -0.28      0.00
   10   -4   10      0.34      0.00
   11   -4   10     -0.05      0.00
   12   -4   10      0.19      0.00
  -15   -3   10      0.59      0.00
  -14   -3   10      0.02      0.00
  -13   -3   10      0.07      0.00
  -12   -3   10      0.16      0.00
  -11   -3   10     -0.50      0.00
  -10   -3   10      1.06      0.00
   -9   -3   10     -0.03      0.00
   -8   -3   10      0.38      0.00
   -7   -3   10     -0.12      0.00
   -6   -3   10      0.24      0.00
   -5   -3   10      0.00      0.00
   -4   -3   10     -0.35      0.00
   -3   -3   10      0.42      0.00
   -2   -3   10      0.35      0.00
   -1   -3   10     -0.08      0.00
    0   -3   10      0.58      0.00
    1   -3   10     -0.07      0.00
    2   -3   10      0.66      0.00
    3   -3   10      0.37      0.00
    4   -3   10     -1.31      0.00
    5   -3   10     -0.22      0.00
    6   -3   10      0.59      0.00
    7   -3   10      0.12      0.00
    8   -3   10      0.11      0.00
    9   -3   10      0.18      0.00
   10   -3   10      0.03      0.00
   11   -3   10     -0.26      0.00
   12   -3   10     -0.23      0.00
   13   -3   10      0.36      0.00
  -15   -2   10     -0.57      0.00
  -14   -2   10     -0.07      0.00
  -13   -2   10      0.29      0.00
  -12   -2   10      0.04      0.00
  -11   -2   10      0.40      0.00
  -10   -2   10     -1.12      0.00
   -9   -2   10     -0.55      0.00
   -8   -2   10     -0.65      0.00
   -7   -2   10     -1.17      0.00
   -6   -2   10      0.80      0.00
   -5   -2   10      0.06      0.00
   -4   -2   10     -0.37      0.00
   -3   -2   10     -0.21      0.00
   -2   -2   10     -0.32      0.00
   -1   -2   10     -0.54      0.00
    0   -2   10     -0.32      0.00
    1   -2   10      0.34      0.00
    2   -2   10     -0.01      0.00
    3   -2   10     -0.72      0.00
    4   -2   10      0.56      0.00
    5   -2   10      0.49      0.00
    6   -2   10      0.34      0.00
    7   -2   10     -0.14      0.00
    8   -2   10     -0.43      0.00
    9   -2   10     -0.03      0.00
   10   -2   10      0.05      0.00
   11   -2   10     -0.17      0.00
   12   -2   10      0.26      0.00
   13   -2   10     -0.13      0.00
   14   -2   10      0.04      0.00
  -15   -1   10      0.01      0.00
  -14   -1   10      0.23      0.00
  -13   -1   10     -0.35      0.00
  -12   -1   10     -0.25      0.00
  -11   -1   10      0.09      0.00
  -10   -1   10      0.35      0.00
   -9   -1   10      0.62      0.00
   -8   -1   10      0.30      0.00
   -7   -1   10      1.62      0.00
   -6   -1   10     -0.28      0.00
   -5   -1   10     -1.32      0.00
   -4   -1   10      0.32      0.00
   -3   -1   10      1.00      0.00
   -2   -1   10     -0.55      0.00
   -1   -1   10      0.21      0.00
    0   -1   10      0.40      0.00
    1   -1   10     -0.24      0.00
    2   -1   10      0.13      0.00
    3   -1   10      0.26      0.00
    4   -1   10      0.13      0.00
    5   -1   10      0.09      0.00
    6   -1   10      0.06      0.00
    7   -1   10     -0.59      0.00
    8   -1   10      0.50      0.00
    9   -1   10      0.59      0.00
   10   -1   10     -0.21      0.00
   11   -1   10      0.07      0.00
   12   -1   10      0.17      0.00
   13   -1   10     -0.17      0.00
   14   -1   10     -0.06      0.00
  -15    0   10     -0.13      0.00
  -14    0   10     -0.27      0.00
  -13    0   10      0.35      0.00
  -12    0   10     -0.21      0.00
  -11    0   10      0.00      0.00
  -10    0   10     -0.30      0.00
   -9    0   10      0.08      0.00
   -8    0   10      0.22      0.00
   -7    0   10     -0.33      0.00
   -6    0   10     -0.65      0.00
   -5    0   10      0.54      0.00
   -4    0   10      0.89      0.00
   -3    0   10     -0.54      0.00
   -2    0   10      0.47      0.00
   -1    0   10      0.39      0.00
    0    0   10      0.16      0.00
    1    0   10     -0.16      0.00
    2    0   10     -0.49      0.00
    3    0   10     -0.78      0.00
    4    0   10     -0.32      0.00
    5    0   10      0.31      0.00
    6    0   10     -0.17      0.00
    7    0   10      0.13      0.00
    8    0   10     -0.30      0.00
    9    0   10     -0.43      0.00
   10    0   10     -0.08      0.00
   11    0   10      0.02      0.00
   12    0   10      0.03      0.00
   13    0   10      0.01      0.00
   14    0   10      0.14      0.00
   15    0   10     -0.42      0.00
  -15    1   10      0.16      0.00
  -14    1   10      0.72      0.00
  -13    1   10     -0.08      0.00
  -12    1   10      0.53      0.00
  -11    1   10     -0.19      0.00
  -10    1   10     -0.01      0.00
   -9    1   10      0.34      0.00
   -8    1   10     -0.57      0.00
   -7    1   10     -0.24      0.00
   -6    1   10      0.32      0.00
   -5    1   10     -0.19      0.00
   -4    1   10      0.51      0.00
   -3    1   10      0.03      0.00
   -2    1   10     -0.77      0.00
   -1    1   10      0.06      0.00
    0    1   10     -0.92      0.00
    1    1   10      0.22      0.00
    2    1   10      0.47      0.00
    3    1   10      0.88      0.00
    4    1   10      0.20      0.00
    5    1   10     -0.46      0.00
    6    1   10     -0.46      0.00
    7    1   10     -0.05      0.00
    8    1   10      0.29      0.00
    9    1   10      0.13      0.00
   10    1   10     -0.43      0.00
   11    1   10      0.17      0.00
   12    1   10     -0.07      0.00
   13    1   10      0.06      0.00
   14    1   10     -0.06      0.00
   15    1   10      0.24      0.00
  -15    2   10     -0.16      0.00
  -14    2   10     -0.07      0.00
  -13    2   10     -0.74      0.00
  -12    2   10     -0.47      0.00
  -11    2   10      0.17      0.00
  -10    2   10      0.37      0.00
   -9    2   10     -0.53      0.00
   -8    2   10      0.07      0.00
   -7    2   10      0.40      0.00
   -6    2   10     -0.42      0.00
   -5    2   10      0.31      0.00
   -4    2   10     -0.78      0.00
   -3    2   10     -1.42      0.00
   -2    2   10     -0.28      0.00
   -1    2   10      0.17      0.00
    0    2   10      0.34      0.00
    1    2   10      0.28      0.00
    2    2   10     -0.15      0.00
    3    2   10     -0.58      0.00
    4    2   10      0.31      0.00
    5    2   10      1.22      0.00
    6    2   10      0.16      0.00
    7    2   10      0.03      0.00
    8    2   10     -0.30      0.00
    9    2   10      0.16      0.00
   10    2   10      0.57      0.00
   11    2   10      0.27      0.00
   12    2   10     -0.31      0.00
   13    2   10      0.16      0.00
   14    2   10     -0.35      0.00
   15    2   10      0.20      0.00
  -14    3   10     -0.24      0.00
  -13    3   10      0.27      0.00
  -12    3   10      0.64      0.00
  -11    3   10     -0.28      0.00
  -10    3   10     -0.27      0.00
   -9    3   10      0.22      0.00
   -8    3   10      0.24      0.00
   -7    3   10     -0.31      0.00
   -6    3   10     -0.72      0.00
   -5    3   10      0.41      0.00
   -4    3   10      0.61      0.00
   -3    3   10      1.58      0.00
   -2    3   10      1.27      0.00
   -1    3   10      0.36      0.00
    0    3   10      0.09      0.00
    1    3   10     -0.56      0.00
    2    3   10      0.57      0.00
    3    3   10      0.48      0.00
    4    3   10     -0.91      0.00
    5    3   10     -1.14      0.00
    6    3   10     -0.36      0.00
    7    3   10      0.46      0.00
    8    3   10      0.50      0.00
    9    3   10      0.11      0.00
   10    3   10     -0.44      0.00
   11    3   10     -0.06      0.00
   12    3   10      0.16      0.00
   13    3   10     -0.20      0.00
   14    3   10      0.17      0.00
   15    3   10     -0.13      0.00
   16    3   10      0.10      0.00
  -14    4   10     -0.12      0.00
  -13    4   10     -0.04      0.00
  -12    4   10     -0.19      0.00
  -11    4   10     -0.09      0.00
  -10    4   10      0.37      0.00
   -9    4   10     -0.14      0.00
   -8    4   10      0.20      0.00
   -7    4   10      0.19      0.00
   -6    4   10      0.77      0.00
   -5    4   10      0.98      0.00
   -4    4   10     -0.94      0.00
   -3    4   10     -1.52      0.00
   -2    4   10      0.21      0.00
   -1    4   10     -1.06      0.00
    0    4   10     -0.29      0.00
    1    4   10      0.56      0.00
    2    4   10     -0.47      0.00
    3    4   10     -1.10      0.00
    4    4   10      0.35      0.00
    5    4   10      0.70      0.00
    6    4   10      0.48      0.00
    7    4   10     -0.88      0.00
    8    4   10     -0.19      0.00
    9    4   10     -0.53      0.00
   10    4   10      0.24      0.00
   11    4   10     -0.46      0.00
   12    4   10      0.13      0.00
   13    4   10      0.04      0.00
   14    4   10      0.12      0.00
   15    4   10     -0.07      0.00
   16    4   10     -0.06      0.00
  -14    5   10      0.20      0.00
  -13    5   10      0.14      0.00
  -12    5   10     -0.03      0.00
  -11    5   10      0.08      0.00
  -10    5   10      0.30      0.00
   -9    5   10     -0.02      0.00
   -8    5   10     -0.41      0.00
   -7    5   10     -0.49      0.00
   -6    5   10      0.21      0.00
   -5    5   10     -1.22      0.00
   -4    5   10      0.09      0.00
   -3    5   10      0.30      0.00
   -2    5   10     -0.34      0.00
   -1    5   10     -0.04      0.00
    0    5   10     -0.29      0.00
    1    5   10      0.26      0.00
    2    5   10      0.20      0.00
    3    5   10     -0.19      0.00
    4    5   10      0.32      0.00
    5    5   10      0.56      0.00
    6    5   10     -0.26      0.00
    7    5   10      0.41      0.00
    8    5   10      0.13      0.00
    9    5   10      0.43      0.00
   10    5   10     -0.35      0.00
   11    5   10      0.54      0.00
   12    5   10     -0.37      0.00
   13    5   10     -0.03      0.00
   14    5   10     -0.21      0.00
   15    5   10      0.54      0.00
   16    5   10      0.18      0.00
  -13    6   10      0.07      0.00
  -12    6   10      0.00      0.00
  -11    6   10      0.19      0.00
  -10    6   10     -0.57      0.00
   -9    6   10     -0.43      0.00
   -8    6   10      0.49      0.00
   -7    6   10     -0.08      0.00
   -6    6   10      0.00      0.00
   -5    6   10      0.11      0.00
   -4    6   10     -0.25      0.00
   -3    6   10      1.83      0.00
   -2    6   10      0.00      0.00
   -1    6   10      0.38      0.00
    0    6   10      0.80      0.00
    1    6   10      0.60      0.00
    2    6   10     -0.44      0.00
    3    6   10      0.38      0.00
    4    6   10      1.45      0.00
    5    6   10     -0.86      0.00
    6    6   10     -0.75      0.00
    7    6   10      0.15      0.00
    8    6   10      0.03      0.00
    9    6   10     -0.38      0.00
   10    6   10      0.08      0.00
   11    6   10      0.11      0.00
   12    6   10      0.24      0.00
   13    6   10      0.24      0.00
   14    6   10      0.12      0.00
   15    6   10     -0.24      0.00
   16    6   10     -0.54      0.00
  -13    7   10     -0.27      0.00
  -12    7   10     -0.04      0.00
  -11    7   10      0.01      0.00
  -10    7   10      0.10      0.00
   -9    7   10      0.46      0.00
   -8    7   10     -0.35      0.00
   -7    7   10      0.34      0.00
   -6    7   10      0.24      0.00
   -5    7   10     -0.44      0.00
   -4    7   10      0.81      0.00
   -3    7   10     -1.11      0.00
   -2    7   10     -1.01      0.00
   -1    7   10     -0.56      0.00
    0    7   10     -0.27      0.00
    1    7   10     -1.17      0.00
    2    7   10      0.09      0.00
    3    7   10     -0.52      0.00
    4    7   10     -0.89      0.00
    5    7   10     -0.01      0.00
    6    7   10      0.54      0.00
    7    7   10     -0.08      0.00
    8    7   10      0.14      0.00
    9    7   10      0.20      0.00
   10    7   10      0.51      0.00
   11    7   10     -0.32      0.00
   12    7   10     -0.15      0.00
   13    7   10     -0.17      0.00
   14    7   10      0.05      0.00
   15    7   10     -0.08      0.00
   16    7   10     -0.15      0.00
  -12    8   10     -0.08      0.00
  -11    8   10      0.02      0.00
  -10    8   10     -0.14      0.00
   -9    8   10     -0.11      0.00
   -8    8   10      0.48      0.00
   -7    8   10     -0.10      0.00
   -6    8   10     -0.29      0.00
   -5    8   10      0.82      0.00
   -4    8   10     -0.30      0.00
   -3    8   10     -0.47      0.00
   -2    8   10      0.67      0.00
   -1    8   10      0.58      0.00
    0    8   10      1.11      0.00
    1    8   10      0.99      0.00
    2    8   10     -0.87      0.00
    3    8   10      0.74      0.00
    4    8   10      0.10      0.00
    5    8   10     -0.58      0.00
    6    8   10     -0.11      0.00
    7    8   10     -0.13      0.00
    8    8   10      0.14      0.00
    9    8   10     -0.59      0.00
   10    8   10     -0.32      0.00
   11    8   10      0.07      0.00
   12    8   10      0.16      0.00
   13    8   10     -0.10      0.00
   14    8   10     -0.11      0.00
   15    8   10      0.06      0.00
   16    8   10      0.22      0.00
  -12    9   10      0.31      0.00
  -11    9   10     -0.25      0.00
  -10    9   10      0.06      0.00
   -9    9   10      0.16      0.00
   -8    9   10     -0.41      0.00
   -7    9   10      0.25      0.00
   -6    9   10     -0.51      0.00
   -5    9   10     -0.65      0.00
   -4    9   10      0.29      0.00
   -3    9   10      0.34      0.00
   -2    9   10     -0.20      0.00
   -1    9   10      0.07      0.00
    0    9   10     -1.02      0.00
    1    9   10     -0.93      0.00
    2    9   10      0.15      0.00
    3    9   10      0.19      0.00
    4    9   10      0.22      0.00
    5    9   10      0.65      0.00
    6    9   10     -0.05      0.00
    7    9   10      0.56      0.00
    8    9   10     -0.11      0.00
    9    9   10      0.32      0.00
   10    9   10      0.52      0.00
   11    9   10     -0.57      0.00
   12    9   10     -0.04      0.00
   13    9   10      0.11      0.00
   14    9   10      0.05      0.00
   15    9   10     -0.07      0.00
   16    9   10      0.27      0.00
  -11   10   10      0.20      0.00
  -10   10   10      0.11      0.00
   -9   10   10      0.14      0.00
   -8   10   10     -0.28      0.00
   -7   10   10     -0.38      0.00
   -6   10   10      0.38      0.00
   -5   10   10      0.68      0.00
   -4   10   10     -0.12      0.00
   -3   10   10     -0.68      0.00
   -2   10   10      0.44      0.00
   -1   10   10      0.47      0.00
    0   10   10      0.14      0.00
    1   10   10      0.17      0.00
    2   10   10     -0.07      0.00
    3   10   10      0.24      0.00
    4   10   10      0.08      0.00
    5   10   10     -0.16      0.00
    6   10   10      0.31      0.00
    7   10   10     -0.19      0.00
    8   10   10     -0.36      0.00
    9   10   10      0.19      0.00
   10   10   10     -0.66      0.00
   11   10   10      0.39      0.00
   12   10   10      0.43      0.00
   13   10   10     -0.27      0.00
   14   10   10      0.33      0.00
   15   10   10     -0.12      0.00
   16   10   10     -0.13      0.00
  -10   11   10     -0.14      0.00
   -9   11   10     -0.15      0.00
   -8   11   10      0.40      0.00
   -7   11   10      0.11      0.00
   -6   11   10      0.06      0.00
   -5   11   10     -0.02      0.00
   -4   11   10     -0.56      0.00
   -3   11   10      0.62      0.00
   -2   11   10     -0.07      0.00
   -1   11   10     -0.61      0.00
    0   11   10     -0.17      0.00
    1   11   10      0.02      0.00
    2   11   10      0.45      0.00
    3   11   10      0.14      0.00
    4   11   10     -0.16      0.00
    5   11   10     -0.41      0.00
    6   11   10     -0.67      0.00
    7   11   10     -0.21      0.00
    8   11   10      0.07      0.00
    9   11   10     -0.26      0.00
   10   11   10      0.14      0.00
   11   11   10      0.40      0.00
   12   11   10      0.07      0.00
   13   11   10     -0.33      0.00
   14   11   10     -0.20      0.00
   15   11   10      0.00      0.00
   -9   12   10     -0.05      0.00
   -8   12   10     -0.19      0.00
   -7   12   10      0.09      0.00
   -6   12   10      0.14      0.00
   -5   12   10     -0.06      0.00
   -4   12   10      0.09      0.00
   -3   12   10      0.00      0.00
   -2   12   10     -0.16      0.00
   -1   12   10      0.19      0.00
    0   12   10      0.29      0.00
    1   12   10     -0.38      0.00
    2   12   10     -0.21      0.00
    3   12   10      0.10      0.00
    4   12   10     -0.38      0.00
    5   12   10     -0.30      0.00
    6   12   10      0.15      0.00
    7   12   10      0.39      0.00
    8   12   10      0.29      0.00
    9   12   10      0.46      0.00
   10   12   10      0.27      0.00
   11   12   10     -0.12      0.00
   12   12   10     -1.14      0.00
   13   12   10      0.44      0.00
   14   12   10      0.44      0.00
   15   12   10     -0.07      0.00
   -8   13   10     -0.03      0.00
   -7   13   10     -0.18      0.00
   -6   13   10      0.03      0.00
   -5   13   10     -0.12      0.00
   -4   13   10     -0.16      0.00
   -3   13   10      0.10      0.00
   -2   13   10      0.29      0.00
   -1   13   10      0.06      0.00
    0   13   10     -0.22      0.00
    1   13   10      0.31      0.00
    2   13   10      0.32      0.00
    3   13   10     -0.12      0.00
    4   13   10      0.06      0.00
    5   13   10      0.16      0.00
    6   13   10      0.71      0.00
    7   13   10      0.26      0.00
    8   13   10     -0.22      0.00
    9   13   10     -0.10      0.00
   10   13   10     -0.68      0.00
   11   13   10     -0.03      0.00
   12   13   10      0.53      0.00
   13   13   10      0.13      0.00
   14   13   10     -0.41      0.00
   -7   14   10      0.23      0.00
   -6   14   10     -0.08      0.00
   -5   14   10     -0.25      0.00
   -4   14   10      0.07      0.00
   -3   14   10      0.04      0.00
   -2   14   10     -0.01      0.00
   -1   14   10     -0.36      0.00
    0   14   10     -0.22      0.00
    1   14   10     -0.28      0.00
    2   14   10      0.27      0.00
    3   14   10      0.19      0.00
    4   14   10     -0.47      0.00
    5   14   10      0.32      0.00
    6   14   10     -0.03      0.00
    7   14   10     -0.37      0.00
    8   14   10      0.08      0.00
    9   14   10     -0.60      0.00
   10   14   10      0.45      0.00
   11   14   10     -0.37      0.00
   12   14   10      0.11      0.00
   13   14   10      0.24      0.00
   14   14   10     -0.09      0.00
   -6   15   10      0.10      0.00
   -5   15   10     -0.06      0.00
   -4   15   10      0.30      0.00
   -3   15   10      0.10      0.00
   -2   15   10     -0.32      0.00
   -1   15   10      0.20      0.00
    0   15   10      0.40      0.00
    1   15   10      0.43      0.00
    2   15   10     -0.37      0.00
    3   15   10     -0.34      0.00
    4   15   10      0.25      0.00
    5   15   10      0.04      0.00
    6   15   10     -0.23      0.00
    7   15   10     -0.23      0.00
    8   15   10     -0.02      0.00
    9   15   10      0.15      0.00
   10   15   10     -0.15      0.00
   11   15   10      0.88      0.00
   12   15   10      0.04      0.00
   13   15   10     -0.18      0.00
   -4   16   10      0.23      0.00
   -3   16   10     -0.15      0.00
   -2   16   10      0.13      0.00
   -1   16   10     -0.13      0.00
    0   16   10     -0.27      0.00
    1   16   10      0.04      0.00
    2   16   10      0.26      0.00
    3   16   10     -0.14      0.00
    4   16   10     -0.21      0.00
    5   16   10      0.03      0.00
    6   16   10      0.02      0.00
    7   16   10      0.31      0.00
    8   16   10      0.02      0.00
    9   16   10     -0.01      0.00
   10   16   10      0.31      0.00
   11   16   10     -0.37      0.00
   12   16   10     -0.35      0.00
   -2   17   10     -0.07      0.00
   -1   17   10      0.17      0.00
    0   17   10      0.17      0.00
    1   17   10     -0.46      0.00
    2   17   10     -0.11      0.00
    3   17   10      0.24      0.00
    4   17   10      0.29      0.00
    5   17   10     -0.03      0.00
    6   17   10     -0.04      0.00
    7   17   10      0.04      0.00
    8   17   10     -0.24      0.00
    9   17   10     -0.05      0.00
   10   17   10      0.15      0.00
    1   18   10      0.28      0.00
    2   18   10      0.19      0.00
    3   18   10     -0.46      0.00
    4   18   10     -0.02      0.00
    5   18   10      0.21      0.00
    6   18   10     -0.06      0.00
    7   18   10      0.10      0.00
    8   18   10     -0.13      0.00
   -5  -12   11      0.17      0.00
   -4  -12   11     -0.03      0.00
   -3  -12   11      0.23      0.00
   -2  -12   11      0.06      0.00
   -1  -12   11      0.29      0.00
   -8  -11   11      0.04      0.00
   -7  -11   11     -0.06      0.00
   -6  -11   11     -0.44      0.00
   -5  -11   11     -0.22      0.00
   -4  -11   11      0.40      0.00
   -3  -11   11      0.38      0.00
   -2  -11   11      0.00      0.00
   -1  -11   11     -0.25      0.00
    0  -11   11     -0.19      0.00
    1  -11   11      0.27      0.00
    2  -11   11     -0.28      0.00
    3  -11   11     -0.19      0.00
  -10  -10   11      0.00      0.00
   -9  -10   11      0.09      0.00
   -8  -10   11      0.13      0.00
   -7  -10   11      0.22      0.00
   -6  -10   11      0.25      0.00
   -5  -10   11      0.17      0.00
   -4  -10   11     -0.09      0.00
   -3  -10   11     -0.66      0.00
   -2  -10   11     -0.20      0.00
   -1  -10   11      0.10      0.00
    0  -10   11     -0.04      0.00
    1  -10   11     -0.04      0.00
    2  -10   11      0.27      0.00
    3  -10   11      0.27      0.00
    4  -10   11      0.04      0.00
    5  -10   11     -0.23      0.00
  -11   -9   11     -0.11      0.00
  -10   -9   11     -0.26      0.00
   -9   -9   11      0.13      0.00
   -8   -9   11     -0.37      0.00
   -7   -9   11     -0.25      0.00
   -6   -9   11     -0.19      0.00
   -5   -9   11      0.01      0.00
   -4   -9   11      0.16      0.00
   -3   -9   11     -0.40      0.00
   -2   -9   11     -0.04      0.00
   -1   -9   11     -0.07      0.00
    0   -9   11      0.14      0.00
    1   -9   11      0.09      0.00
    2   -9   11     -0.12      0.00
    3   -9   11     -0.06      0.00
    4   -9   11      0.14      0.00
    5   -9   11     -0.05      0.00
    6   -9   11      0.33      0.00
    7   -9   11      0.12      0.00
  -12   -8   11     -0.10      0.00
  -11   -8   11      0.05      0.00
  -10   -8   11      0.44      0.00
   -9   -8   11     -0.23      0.00
   -8   -8   11      0.20      0.00
   -7   -8   11     -0.14      0.00
   -6   -8   11      0.38      0.00
   -5   -8   11      0.50      0.00
   -4   -8   11     -0.36      0.00
   -3   -8   11      0.35      0.00
   -2   -8   11      0.73      0.00
   -1   -8   11      0.07      0.00
    0   -8   11      0.13      0.00
    1   -8   11     -0.09      0.00
    2   -8   11      0.07      0.00
    3   -8   11     -0.46      0.00
    4   -8   11     -0.14      0.00
    5   -8   11     -0.10      0.00
    6   -8   11     -0.05      0.00
    7   -8   11      0.03      0.00
    8   -8   11      0.35      0.00
  -13   -7   11      0.13      0.00
  -12   -7   11      0.13      0.00
  -11   -7   11     -0.29      0.00
  -10   -7   11     -0.28      0.00
   -9   -7   11      0.07      0.00
   -8   -7   11     -0.46      0.00
   -7   -7   11      0.43      0.00
   -6   -7   11     -0.13      0.00
   -5   -7   11     -0.66      0.00
   -4   -7   11     -0.52      0.00
   -3   -7   11     -0.07      0.00
   -2   -7   11     -0.15      0.00
   -1   -7   11      0.11      0.00
    0   -7   11     -0.21      0.00
    1   -7   11     -0.19      0.00
    2   -7   11     -0.33      0.00
    3   -7   11      0.88      0.00
    4   -7   11      0.05      0.00
    5   -7   11     -0.12      0.00
    6   -7   11      0.07      0.00
    7   -7   11     -0.31      0.00
    8   -7   11     -0.26      0.00
    9   -7   11      0.02      0.00
  -13   -6   11     -0.15      0.00
  -12   -6   11      0.11      0.00
  -11   -6   11      0.25      0.00
  -10   -6   11      0.21      0.00
   -9   -6   11     -0.10      0.00
   -8   -6   11      0.51      0.00
   -7   -6   11      0.32      0.00
   -6   -6   11      0.14      0.00
   -5   -6   11      0.20      0.00
   -4   -6   11      0.29      0.00
   -3   -6   11      0.48      0.00
   -2   -6   11      0.16      0.00
   -1   -6   11     -0.20      0.00
    0   -6   11     -0.01      0.00
    1   -6   11      0.15      0.00
    2   -6   11      0.00      0.00
    3   -6   11     -0.55      0.00
    4   -6   11     -0.29      0.00
    5   -6   11      0.35      0.00
    6   -6   11      0.19      0.00
    7   -6   11      0.34      0.00
    8   -6   11      0.02      0.00
    9   -6   11      0.23      0.00
   10   -6   11     -0.27      0.00
  -14   -5   11     -0.15      0.00
  -13   -5   11      0.50      0.00
  -12   -5   11      0.02      0.00
  -11   -5   11     -0.18      0.00
  -10   -5   11     -0.04      0.00
   -9   -5   11     -0.56      0.00
   -8   -5   11     -0.18      0.00
   -7   -5   11     -0.37      0.00
   -6   -5   11     -0.34      0.00
   -5   -5   11     -0.10      0.00
   -4   -5   11     -0.06      0.00
   -3   -5   11      0.03      0.00
   -2   -5   11     -0.25      0.00
   -1   -5   11     -0.43      0.00
    0   -5   11     -0.42      0.00
    1   -5   11      0.19      0.00
    2   -5   11      0.39      0.00
    3   -5   11      0.93      0.00
    4   -5   11      0.42      0.00
    5   -5   11     -0.48      0.00
    6   -5   11     -0.10      0.00
    7   -5   11     -0.15      0.00
    8   -5   11      0.02      0.00
    9   -5   11     -0.12      0.00
   10   -5   11      0.14      0.00
   11   -5   11     -0.08      0.00
  -14   -4   11     -0.06      0.00
  -13   -4   11      0.01      0.00
  -12   -4   11     -0.45      0.00
  -11   -4   11      0.15      0.00
  -10   -4   11     -0.25      0.00
   -9   -4   11      0.91      0.00
   -8   -4   11      0.58      0.00
   -7   -4   11     -0.08      0.00
   -6   -4   11     -0.01      0.00
   -5   -4   11      0.01      0.00
   -4   -4   11      0.10      0.00
   -3   -4   11     -0.14      0.00
   -2   -4   11      0.00      0.00
   -1   -4   11      0.47      0.00
    0   -4   11      0.31      0.00
    1   -4   11     -0.43      0.00
    2   -4   11     -0.17      0.00
    3   -4   11     -0.65      0.00
    4   -4   11     -0.62      0.00
    5   -4   11      0.32      0.00
    6   -4   11     -0.34      0.00
    7   -4   11      0.13      0.00
    8   -4   11     -0.29      0.00
    9   -4   11     -0.16      0.00
   10   -4   11      0.37      0.00
   11   -4   11     -0.09      0.00
   12   -4   11      0.17      0.00
  -14   -3   11      0.19      0.00
  -13   -3   11      0.01      0.00
  -12   -3   11      0.13      0.00
  -11   -3   11     -0.16      0.00
  -10   -3   11      0.42      0.00
   -9   -3   11     -0.56      0.00
   -8   -3   11     -0.33      0.00
   -7   -3   11      0.07      0.00
   -6   -3   11      0.45      0.00
   -5   -3   11     -0.26      0.00
   -4   -3   11     -0.24      0.00
   -3   -3   11      0.63      0.00
   -2   -3   11      0.25      0.00
   -1   -3   11     -0.61      0.00
    0   -3   11      0.28      0.00
    1   -3   11      0.64      0.00
    2   -3   11      0.54      0.00
    3   -3   11      0.13      0.00
    4   -3   11     -0.77      0.00
    5   -3   11     -0.34      0.00
    6   -3   11      0.73      0.00
    7   -3   11      0.29      0.00
    8   -3   11      0.12      0.00
    9   -3   11      0.19      0.00
   10   -3   11     -0.17      0.00
   11   -3   11     -0.32      0.00
   12   -3   11      0.05      0.00
   13   -3   11     -0.13      0.00
  -14   -2   11     -0.02      0.00
  -13   -2   11      0.09      0.00
  -12   -2   11      0.01      0.00
  -11   -2   11      0.24      0.00
  -10   -2   11     -0.61      0.00
   -9   -2   11     -0.01      0.00
   -8   -2   11     -0.42      0.00
   -7   -2   11     -0.47      0.00
   -6   -2   11      0.05      0.00
   -5   -2   11     -0.01      0.00
   -4   -2   11      0.18      0.00
   -3   -2   11     -0.42      0.00
   -2   -2   11     -0.46      0.00
   -1   -2   11     -0.17      0.00
    0   -2   11      0.06      0.00
    1   -2   11     -0.21      0.00
    2   -2   11     -0.38      0.00
    3   -2   11     -0.55      0.00
    4   -2   11      0.87      0.00
    5   -2   11      1.00      0.00
    6   -2   11      0.25      0.00
    7   -2   11     -0.81      0.00
    8   -2   11     -0.34      0.00
    9   -2   11      0.23      0.00
   10   -2   11      0.00      0.00
   11   -2   11      0.15      0.00
   12   -2   11     -0.05      0.00
   13   -2   11     -0.11      0.00
  -14   -1   11      0.30      0.00
  -13   -1   11     -0.28      0.00
  -12   -1   11     -0.39      0.00
  -11   -1   11      0.08      0.00
  -10   -1   11      0.43      0.00
   -9   -1   11      0.44      0.00
   -8   -1   11      0.59      0.00
   -7   -1   11      1.19      0.00
   -6   -1   11     -0.33      0.00
   -5   -1   11     -0.71      0.00
   -4   -1   11      0.48      0.00
   -3   -1   11      0.86      0.00
   -2   -1   11     -0.75      0.00
   -1   -1   11      0.51      0.00
    0   -1   11      0.25      0.00
    1   -1   11     -0.39      0.00
    2   -1   11      0.02      0.00
    3   -1   11      0.27      0.00
    4   -1   11      0.10      0.00
    5   -1   11     -0.39      0.00
    6   -1   11     -0.45      0.00
    7   -1   11      0.07      0.00
    8   -1   11      0.35      0.00
    9   -1   11      0.29      0.00
   10   -1   11     -0.30      0.00
   11   -1   11      0.11      0.00
   12   -1   11      0.12      0.00
   13   -1   11      0.17      0.00
   14   -1   11     -0.24      0.00
  -14    0   11     -0.05      0.00
  -13    0   11      0.13      0.00
  -12    0   11      0.20      0.00
  -11    0   11     -0.04      0.00
  -10    0   11     -0.52      0.00
   -9    0   11     -0.13      0.00
   -8    0   11     -0.12      0.00
   -7    0   11     -0.51      0.00
   -6    0   11     -0.77      0.00
   -5    0   11      0.84      0.00
   -4    0   11      0.46      0.00
   -3    0   11     -1.05      0.00
   -2    0   11      0.95      0.00
   -1    0   11      0.18      0.00
    0    0   11     -0.26      0.00
    1    0   11      0.29      0.00
    2    0   11     -0.33      0.00
    3    0   11     -0.38      0.00
    4    0   11     -0.59      0.00
    5    0   11      0.40      0.00
    6    0   11     -0.21      0.00
    7    0   11     -0.30      0.00
    8    0   11     -0.12      0.00
    9    0   11     -0.07      0.00
   10    0   11     -0.09      0.00
   11    0   11     -0.03      0.00
   12    0   11      0.04      0.00
   13    0   11     -0.13      0.00
   14    0   11      0.12      0.00
  -14    1   11      0.35      0.00
  -13    1   11     -0.24      0.00
  -12    1   11      0.30      0.00
  -11    1   11     -0.10      0.00
  -10    1   11      0.56      0.00
   -9    1   11      0.21      0.00
   -8    1   11     -0.41      0.00
   -7    1   11     -0.33      0.00
   -6    1   11      0.65      0.00
   -5    1   11     -0.28      0.00
   -4    1   11      0.20      0.00
   -3    1   11      0.04      0.00
   -2    1   11     -1.40      0.00
   -1    1   11      0.07      0.00
    0    1   11     -0.12      0.00
    1    1   11      0.04      0.00
    2    1   11      0.63      0.00
    3    1   11      0.61      0.00
    4    1   11      0.74      0.00
    5    1   11     -0.47      0.00
    6    1   11     -0.09      0.00
    7    1   11      0.39      0.00
    8    1   11      0.40      0.00
    9    1   11     -0.17      0.00
   10    1   11     -0.24      0.00
   11    1   11      0.18      0.00
   12    1   11     -0.30      0.00
   13    1   11      0.11      0.00
   14    1   11     -0.11      0.00
   15    1   11      0.51      0.00
  -14    2   11     -0.24      0.00
  -13    2   11     -0.56      0.00
  -12    2   11     -0.29      0.00
  -11    2   11      0.01      0.00
  -10    2   11     -0.18      0.00
   -9    2   11     -0.38      0.00
   -8    2   11      0.41      0.00
   -7    2   11      0.12      0.00
   -6    2   11     -0.39      0.00
   -5    2   11      0.71      0.00
   -4    2   11     -0.70      0.00
   -3    2   11     -1.17      0.00
   -2    2   11      1.01      0.00
   -1    2   11      0.40      0.00
    0    2   11      0.11      0.00
    1    2   11     -0.19      0.00
    2    2   11     -0.53      0.00
    3    2   11     -0.50      0.00
    4    2   11      0.01      0.00
    5    2   11      0.72      0.00
    6    2   11      0.04      0.00
    7    2   11     -0.41      0.00
    8    2   11     -0.06      0.00
    9    2   11      0.34      0.00
   10    2   11      0.28      0.00
   11    2   11      0.11      0.00
   12    2   11      0.05      0.00
   13    2   11      0.10      0.00
   14    2   11     -0.26      0.00
   15    2   11     -0.11      0.00
  -14    3   11     -0.23      0.00
  -13    3   11      0.62      0.00
  -12    3   11      0.61      0.00
  -11    3   11     -0.06      0.00
  -10    3   11      0.09      0.00
   -9    3   11     -0.05      0.00
   -8    3   11     -0.12      0.00
   -7    3   11      0.14      0.00
   -6    3   11     -0.22      0.00
   -5    3   11     -0.01      0.00
   -4    3   11      0.01      0.00
   -3    3   11      1.85      0.00
   -2    3   11      0.51      0.00
   -1    3   11      0.07      0.00
    0    3   11     -0.08      0.00
    1    3   11     -0.52      0.00
    2    3   11      0.95      0.00
    3    3   11      0.24      0.00
    4    3   11     -1.36      0.00
    5    3   11     -0.52      0.00
    6    3   11     -0.27      0.00
    7    3   11      0.57      0.00
    8    3   11      0.43      0.00
    9    3   11     -0.49      0.00
   10    3   11     -0.28      0.00
   11    3   11      0.00      0.00
   12    3   11      0.14      0.00
   13    3   11     -0.22      0.00
   14    3   11      0.36      0.00
   15    3   11     -0.08      0.00
  -14    4   11      0.07      0.00
  -13    4   11     -0.21      0.00
  -12    4   11     -0.55      0.00
  -11    4   11     -0.04      0.00
  -10    4   11      0.00      0.00
   -9    4   11      0.28      0.00
   -8    4   11      0.37      0.00
   -7    4   11     -0.40      0.00
   -6    4   11      0.73      0.00
   -5    4   11      0.60      0.00
   -4    4   11     -0.57      0.00
   -3    4   11     -1.69      0.00
   -2    4   11      0.03      0.00
   -1    4   11     -0.98      0.00
    0    4   11     -0.52      0.00
    1    4   11      0.90      0.00
    2    4   11     -0.68      0.00
    3    4   11     -0.94      0.00
    4    4   11      1.78      0.00
    5    4   11      0.59      0.00
    6    4   11      0.06      0.00
    7    4   11     -0.68      0.00
    8    4   11     -0.07      0.00
    9    4   11     -0.35      0.00
   10    4   11      0.16      0.00
   11    4   11     -0.23      0.00
   12    4   11     -0.03      0.00
   13    4   11      0.04      0.00
   14    4   11     -0.11      0.00
   15    4   11      0.06      0.00
   16    4   11     -0.01      0.00
  -13    5   11      0.19      0.00
  -12    5   11      0.30      0.00
  -11    5   11      0.12      0.00
  -10    5   11      0.28      0.00
   -9    5   11     -0.23      0.00
   -8    5   11     -0.74      0.00
   -7    5   11      0.01      0.00
   -6    5   11      0.18      0.00
   -5    5   11     -1.50      0.00
   -4    5   11      0.69      0.00
   -3    5   11      0.93      0.00
   -2    5   11     -0.49      0.00
   -1    5   11      0.29      0.00
    0    5   11     -0.03      0.00
    1    5   11      0.34      0.00
    2    5   11      0.16      0.00
    3    5   11      0.07      0.00
    4    5   11     -0.36      0.00
    5    5   11     -0.24      0.00
    6    5   11     -0.16      0.00
    7    5   11      0.73      0.00
    8    5   11     -0.17      0.00
    9    5   11      0.13      0.00
   10    5   11      0.14      0.00
   11    5   11      0.49      0.00
   12    5   11     -0.32      0.00
   13    5   11      0.03      0.00
   14    5   11     -0.10      0.00
   15    5   11      0.30      0.00
   16    5   11      0.02      0.00
  -13    6   11     -0.10      0.00
  -12    6   11     -0.05      0.00
  -11    6   11     -0.01      0.00
  -10    6   11     -0.57      0.00
   -9    6   11     -0.36      0.00
   -8    6   11      0.66      0.00
   -7    6   11      0.22      0.00
   -6    6   11     -0.22      0.00
   -5    6   11      0.50      0.00
   -4    6   11     -0.43      0.00
   -3    6   11      0.37      0.00
   -2    6   11      0.12      0.00
   -1    6   11      0.48      0.00
    0    6   11      0.83      0.00
    1    6   11      0.10      0.00
    2    6   11     -0.52      0.00
    3    6   11      0.49      0.00
    4    6   11      1.14      0.00
    5    6   11     -0.61      0.00
    6    6   11     -0.41      0.00
    7    6   11      0.04      0.00
    8    6   11     -0.11      0.00
    9    6   11      0.03      0.00
   10    6   11      0.23      0.00
   11    6   11     -0.30      0.00
   12    6   11      0.19      0.00
   13    6   11      0.12      0.00
   14    6   11      0.15      0.00
   15    6   11     -0.10      0.00
   16    6   11     -0.42      0.00
  -12    7   11     -0.23      0.00
  -11    7   11      0.03      0.00
  -10    7   11      0.18      0.00
   -9    7   11      0.60      0.00
   -8    7   11     -0.19      0.00
   -7    7   11      0.00      0.00
   -6    7   11     -0.04      0.00
   -5    7   11      0.01      0.00
   -4    7   11      0.50      0.00
   -3    7   11     -0.58      0.00
   -2    7   11     -0.22      0.00
   -1    7   11     -0.60      0.00
    0    7   11     -0.27      0.00
    1    7   11     -0.99      0.00
    2    7   11     -0.11      0.00
    3    7   11     -0.48      0.00
    4    7   11     -0.89      0.00
    5    7   11     -0.08      0.00
    6    7   11      0.53      0.00
    7    7   11     -0.11      0.00
    8    7   11      0.18      0.00
    9    7   11      0.13      0.00
   10    7   11      0.08      0.00
   11    7   11     -0.43      0.00
   12    7   11      0.18      0.00
   13    7   11     -0.13      0.00
   14    7   11      0.10      0.00
   15    7   11     -0.30      0.00
   16    7   11     -0.06      0.00
  -12    8   11      0.14      0.00
  -11    8   11      0.17      0.00
  -10    8   11     -0.18      0.00
   -9    8   11     -0.06      0.00
   -8    8   11      0.21      0.00
   -7    8   11     -0.06      0.00
   -6    8   11     -0.17      0.00
   -5    8   11      0.42      0.00
   -4    8   11     -0.35      0.00
   -3    8   11     -0.10      0.00
   -2    8   11      0.40      0.00
   -1    8   11      0.37      0.00
    0    8   11      0.22      0.00
    1    8   11      0.76      0.00
    2    8   11     -0.46      0.00
    3    8   11      1.26      0.00
    4    8   11     -0.12      0.00
    5    8   11     -0.34      0.00
    6    8   11      0.01      0.00
    7    8   11     -0.09      0.00
    8    8   11     -0.06      0.00
    9    8   11     -0.43      0.00
   10    8   11     -0.22      0.00
   11    8   11      0.24      0.00
   12    8   11     -0.04      0.00
   13    8   11     -0.24      0.00
   14    8   11     -0.05      0.00
   15    8   11      0.15      0.00
   16    8   11      0.45      0.00
  -11    9   11     -0.45      0.00
  -10    9   11      0.14      0.00
   -9    9   11      0.05      0.00
   -8    9   11     -0.60      0.00
   -7    9   11      0.17      0.00
   -6    9   11     -0.16      0.00
   -5    9   11     -0.31      0.00
   -4    9   11      0.11      0.00
   -3    9   11     -0.01      0.00
   -2    9   11     -0.12      0.00
   -1    9   11     -0.09      0.00
    0    9   11     -0.36      0.00
    1    9   11     -0.63      0.00
    2    9   11      0.22      0.00
    3    9   11     -0.11      0.00
    4    9   11      0.30      0.00
    5    9   11      0.65      0.00
    6    9   11     -0.01      0.00
    7    9   11      0.49      0.00
    8    9   11     -0.09      0.00
    9    9   11      0.58      0.00
   10    9   11      0.16      0.00
   11    9   11     -0.42      0.00
   12    9   11      0.18      0.00
   13    9   11      0.29      0.00
   14    9   11      0.08      0.00
   15    9   11     -0.19      0.00
   16    9   11     -0.07      0.00
  -11   10   11      0.21      0.00
  -10   10   11      0.10      0.00
   -9   10   11      0.05      0.00
   -8   10   11      0.11      0.00
   -7   10   11     -0.08      0.00
   -6   10   11      0.18      0.00
   -5   10   11      0.23      0.00
   -4   10   11     -0.23      0.00
   -3   10   11      0.02      0.00
   -2   10   11      0.46      0.00
   -1   10   11      0.32      0.00
    0   10   11      0.11      0.00
    1   10   11      0.10      0.00
    2   10   11      0.39      0.00
    3   10   11      0.09      0.00
    4   10   11     -0.46      0.00
    5   10   11     -0.21      0.00
    6   10   11      0.12      0.00
    7   10   11     -0.40      0.00
    8   10   11     -0.21      0.00
    9   10   11     -0.07      0.00
   10   10   11     -0.70      0.00
   11   10   11      0.70      0.00
   12   10   11      0.27      0.00
   13   10   11     -0.42      0.00
   14   10   11      0.04      0.00
   15   10   11     -0.07      0.00
[truncated: 292,983 more chars]
